# Supplementary material for: Language use on Twitter reflects social structure and social disparities
Source: Heliyon. 2023 Dec 12;10(2):e23528. doi: 10.1016/j.heliyon.2023.e23528 (PMC10825303; doi:10.1016/j.heliyon.2023.e23528)
Supplement: Multimedia component 2 [file mmc2.xlsx]

## Sheet: SpatialAnalysisMain
num	DV	IVs	direct	stars.direct	indirect	stars.indirect	total	stars.total	p.direct	p.indirect	p.total
1	z_negemo	z_pct_male	0.13	***	0.06	***	0.18	***	0	0.0001	0
2	z_negemo	z_median_age	-0.1	**	-0.04	**	-0.14	**	0.0015	0.0028	0.0016
3	z_negemo	z_pop_density	-0.1	***	-0.04	**	-0.14	***	0.0008	0.0016	0.0008
4	z_negemo	z_pctWhite	-0.14	***	-0.07	***	-0.21	***	0	0.0001	0
5	z_negemo	z_pct_male	0.05	ns	0.02	ns	0.06	ns	0.1041	0.1146	0.1051
6	z_negemo	z_median_age	-0.09	**	-0.03	**	-0.12	**	0.0026	0.0054	0.0028
7	z_negemo	z_pop_density	-0.09	**	-0.04	**	-0.13	**	0.001	0.002	0.001
8	z_negemo	z_pctLatino	0.23	***	0.09	***	0.32	***	0	0	0
9	z_negemo	z_pct_male	0.13	***	0.06	***	0.19	***	0	0.0001	0
10	z_negemo	z_median_age	-0.11	***	-0.05	***	-0.16	***	0.0002	0.0005	0.0002
11	z_negemo	z_pop_density	-0.08	**	-0.04	**	-0.11	**	0.007	0.0089	0.0069
12	z_negemo	z_pctBlack	0.13	***	0.06	***	0.19	***	0	0.0001	0
13	z_negemo	z_pct_male	0.09	**	0.04	**	0.13	**	0.0021	0.0037	0.0022
14	z_negemo	z_median_age	-0.16	***	-0.08	***	-0.23	***	0	0	0
15	z_negemo	z_pop_density	-0.05	ns	-0.02	ns	-0.07	ns	0.159	0.1655	0.1594
16	z_negemo	z_pctAsian	-0.07	*	-0.03	*	-0.11	*	0.0245	0.0306	0.0252
17	z_negemo	z_pct_male	0.1	***	0.04	**	0.14	***	0.0008	0.0023	0.0009
18	z_negemo	z_median_age	-0.12	***	-0.05	***	-0.17	***	0	0.0002	0
19	z_negemo	z_pop_density	-0.05	ns	-0.02	ns	-0.08	ns	0.0609	0.0669	0.0608
20	z_negemo	z_ADI	0.19	***	0.09	***	0.28	***	0	0	0
21	z_negemo	z_pct_male	0.09	**	0.04	**	0.13	**	0.0019	0.0047	0.0022
22	z_negemo	z_median_age	-0.14	***	-0.07	***	-0.21	***	0	0	0
23	z_negemo	z_pop_density	-0.03	ns	-0.01	ns	-0.04	ns	0.3876	0.3916	0.3877
24	z_negemo	z_Financial_Strength	-0.13	***	-0.06	***	-0.2	***	0	0	0
25	z_negemo	z_pct_male	0.12	***	0.05	***	0.17	***	0.0001	0.0002	0.0001
26	z_negemo	z_median_age	-0.1	***	-0.04	**	-0.14	***	0.0008	0.0015	0.0008
27	z_negemo	z_pop_density	-0.11	***	-0.05	***	-0.15	***	0.0002	0.0005	0.0002
28	z_negemo	z_Economic_Hardship_and_Inequality	0.18	***	0.08	***	0.26	***	0	0	0
29	z_negemo	z_pct_male	0.06	*	0.02	*	0.08	*	0.0362	0.0472	0.0375
30	z_negemo	z_median_age	-0.09	**	-0.04	**	-0.13	**	0.0025	0.0046	0.0025
31	z_negemo	z_pop_density	-0.1	***	-0.04	**	-0.13	***	0.0008	0.0018	0.0008
32	z_negemo	z_Educational_Attainment	-0.24	***	-0.09	***	-0.34	***	0	0	0
33	z_negemo	z_pct_male	0.09	**	0.04	**	0.14	**	0.0015	0.0031	0.0016
34	z_negemo	z_median_age	-0.14	***	-0.06	***	-0.2	***	0	0	0
35	z_negemo	z_pop_density	-0.05	ns	-0.02	ns	-0.07	ns	0.0952	0.1006	0.0951
36	z_negemo	z_medianFamilyIncome	-0.15	***	-0.07	***	-0.22	***	0	0	0
37	z_negemo	z_pct_male	0.06	*	0.02	*	0.09	*	0.0337	0.0421	0.0343
38	z_negemo	z_median_age	-0.11	***	-0.04	***	-0.16	***	0.0001	0.0003	0.0001
39	z_negemo	z_pop_density	-0.08	**	-0.03	**	-0.11	**	0.003	0.0057	0.0031
40	z_negemo	z_pctPeopleWithAtLeastHSEducation	-0.25	***	-0.1	***	-0.35	***	0	0	0
41	z_negemo	z_pct_male	0.06	*	0.02	*	0.09	*	0.0333	0.044	0.0349
42	z_negemo	z_median_age	-0.1	***	-0.04	**	-0.14	***	0.0004	0.0014	0.0005
43	z_negemo	z_pop_density	-0.09	**	-0.04	**	-0.13	**	0.0022	0.0045	0.0024
44	z_negemo	z_pctPeopleWithLessThan9thGradeEducation	0.2	***	0.08	***	0.29	***	0	0	0
45	z_negemo	z_pct_male	0.13	***	0.05	***	0.19	***	0	0	0
46	z_negemo	z_median_age	-0.13	***	-0.05	***	-0.18	***	0	0.0001	0
47	z_negemo	z_pop_density	-0.07	**	-0.03	*	-0.1	**	0.0085	0.0107	0.0083
48	z_negemo	z_pctPeopleUnemployed	0.25	***	0.1	***	0.36	***	0	0	0
49	z_anx	z_pct_male	-0.01	ns	0	ns	-0.01	ns	0.6696	0.8493	0.6709
50	z_anx	z_median_age	-0.03	ns	0	ns	-0.03	ns	0.3596	0.7841	0.3604
51	z_anx	z_pop_density	0	ns	0	ns	0	ns	0.92	0.9885	0.9197
52	z_anx	z_pctWhite	0.05	ns	0	ns	0.04	ns	0.1687	0.7618	0.1691
53	z_anx	z_pct_male	-0.01	ns	0	ns	-0.01	ns	0.6997	0.9354	0.6989
54	z_anx	z_median_age	-0.01	ns	0	ns	-0.01	ns	0.8654	0.9789	0.8647
55	z_anx	z_pop_density	-0.01	ns	0	ns	-0.01	ns	0.6622	0.8919	0.6636
56	z_anx	z_pctLatino	0.04	ns	0	ns	0.04	ns	0.1919	0.8117	0.1924
57	z_anx	z_pct_male	-0.02	ns	0	ns	-0.02	ns	0.609	0.8621	0.6086
58	z_anx	z_median_age	-0.03	ns	0	ns	-0.03	ns	0.3914	0.7838	0.3916
59	z_anx	z_pop_density	0	ns	0	ns	0	ns	0.9144	0.9759	0.9142
60	z_anx	z_pctBlack	-0.05	ns	0	ns	-0.05	ns	0.1125	0.7519	0.113
61	z_anx	z_pct_male	0	ns	0	ns	0	ns	0.9506	0.9789	0.9511
62	z_anx	z_median_age	-0.01	ns	0	ns	-0.01	ns	0.6304	0.9492	0.6299
63	z_anx	z_pop_density	-0.01	ns	0	ns	-0.01	ns	0.6819	0.8934	0.6838
64	z_anx	z_pctAsian	0.01	ns	0	ns	0.01	ns	0.6608	0.8727	0.6624
65	z_anx	z_pct_male	0	ns	0	ns	0	ns	0.8796	0.9975	0.8788
66	z_anx	z_median_age	-0.02	ns	0	ns	-0.02	ns	0.5345	0.918	0.534
67	z_anx	z_pop_density	-0.01	ns	0	ns	-0.01	ns	0.7198	0.9036	0.7212
68	z_anx	z_ADI	-0.02	ns	0	ns	-0.02	ns	0.5054	0.8908	0.5059
69	z_anx	z_pct_male	0	ns	0	ns	0	ns	0.9754	0.9618	0.9767
70	z_anx	z_median_age	-0.02	ns	0	ns	-0.02	ns	0.6149	0.9284	0.6152
71	z_anx	z_pop_density	-0.02	ns	0	ns	-0.02	ns	0.6038	0.8829	0.6052
72	z_anx	z_Financial_Strength	0.03	ns	0	ns	0.03	ns	0.3642	0.8451	0.3646
73	z_anx	z_pct_male	0	ns	0	ns	0	ns	0.8658	0.9744	0.8658
74	z_anx	z_median_age	-0.02	ns	0	ns	-0.02	ns	0.5615	0.8906	0.5618
75	z_anx	z_pop_density	-0.01	ns	0	ns	-0.01	ns	0.8735	0.9574	0.8741
76	z_anx	z_Economic_Hardship_and_Inequality	-0.01	ns	0	ns	-0.01	ns	0.7163	0.9389	0.7161
77	z_anx	z_pct_male	0	ns	0	ns	0	ns	0.9538	0.9142	0.9567
78	z_anx	z_median_age	-0.02	ns	0	ns	-0.02	ns	0.6195	0.9022	0.6196
79	z_anx	z_pop_density	-0.01	ns	0	ns	-0.01	ns	0.7905	0.964	0.7903
80	z_anx	z_Educational_Attainment	0	ns	0	ns	0	ns	0.9949	0.9973	0.9949
81	z_anx	z_pct_male	0	ns	0	ns	0	ns	0.9571	0.9766	0.9574
82	z_anx	z_median_age	-0.02	ns	0	ns	-0.02	ns	0.5879	0.9129	0.5876
83	z_anx	z_pop_density	-0.01	ns	0	ns	-0.01	ns	0.7826	0.9287	0.7832
84	z_anx	z_medianFamilyIncome	0.01	ns	0	ns	0.01	ns	0.6461	0.8931	0.6473
85	z_anx	z_pct_male	0	ns	0	ns	0	ns	0.9937	0.9748	0.9927
86	z_anx	z_median_age	-0.02	ns	0	ns	-0.02	ns	0.5687	0.9336	0.5682
87	z_anx	z_pop_density	-0.01	ns	0	ns	-0.01	ns	0.8165	0.9704	0.8166
88	z_anx	z_pctPeopleWithAtLeastHSEducation	0.02	ns	0	ns	0.02	ns	0.4459	0.9376	0.4465
89	z_anx	z_pct_male	0	ns	0	ns	0	ns	0.9429	0.9989	0.9425
90	z_anx	z_median_age	-0.02	ns	0	ns	-0.02	ns	0.5951	0.9345	0.5961
91	z_anx	z_pop_density	-0.01	ns	0	ns	-0.01	ns	0.8203	0.9457	0.8211
92	z_anx	z_pctPeopleWithLessThan9thGradeEducation	0	ns	0	ns	0	ns	0.9855	0.9882	0.9859
93	z_anx	z_pct_male	0	ns	0	ns	0	ns	0.9684	0.9878	0.9687
94	z_anx	z_median_age	-0.01	ns	0	ns	-0.01	ns	0.6437	0.9208	0.6441
95	z_anx	z_pop_density	-0.01	ns	0	ns	-0.01	ns	0.7853	0.9549	0.7855
96	z_anx	z_pctPeopleUnemployed	0.03	ns	0	ns	0.03	ns	0.3533	0.8525	0.3538
97	z_anger	z_pct_male	0.14	***	0.06	***	0.2	***	0	0.0001	0
98	z_anger	z_median_age	-0.04	ns	-0.02	ns	-0.06	ns	0.1734	0.1814	0.1743
99	z_anger	z_pop_density	-0.1	***	-0.04	**	-0.14	***	0.0006	0.0012	0.0006
100	z_anger	z_pctWhite	-0.25	***	-0.12	***	-0.37	***	0	0	0
101	z_anger	z_pct_male	0.02	ns	0.01	ns	0.03	ns	0.4457	0.4518	0.4465
102	z_anger	z_median_age	-0.06	*	-0.03	ns	-0.08	*	0.0456	0.0521	0.0462
103	z_anger	z_pop_density	-0.07	*	-0.03	*	-0.1	*	0.0161	0.02	0.0162
104	z_anger	z_pctLatino	0.26	***	0.12	***	0.38	***	0	0	0
105	z_anger	z_pct_male	0.14	***	0.07	***	0.21	***	0	0	0
106	z_anger	z_median_age	-0.07	*	-0.03	*	-0.1	*	0.0195	0.0234	0.0196
107	z_anger	z_pop_density	-0.06	*	-0.03	*	-0.09	*	0.0239	0.0298	0.0245
108	z_anger	z_pctBlack	0.22	***	0.11	***	0.33	***	0	0	0
109	z_anger	z_pct_male	0.07	*	0.04	*	0.11	*	0.0129	0.0156	0.013
110	z_anger	z_median_age	-0.13	***	-0.07	***	-0.2	***	0	0.0001	0
111	z_anger	z_pop_density	-0.03	ns	-0.02	ns	-0.04	ns	0.3481	0.3526	0.3486
112	z_anger	z_pctAsian	-0.05	ns	-0.02	ns	-0.07	ns	0.1093	0.1175	0.1104
113	z_anger	z_pct_male	0.08	**	0.04	**	0.12	**	0.0043	0.0064	0.0045
114	z_anger	z_median_age	-0.09	**	-0.05	**	-0.14	**	0.0014	0.002	0.0014
115	z_anger	z_pop_density	-0.03	ns	-0.01	ns	-0.04	ns	0.3292	0.3315	0.3287
116	z_anger	z_ADI	0.19	***	0.1	***	0.29	***	0	0	0
117	z_anger	z_pct_male	0.07	*	0.04	*	0.11	*	0.0137	0.0179	0.0143
118	z_anger	z_median_age	-0.12	***	-0.07	***	-0.19	***	0	0.0001	0
119	z_anger	z_pop_density	-0.01	ns	0	ns	-0.01	ns	0.7511	0.7529	0.7514
120	z_anger	z_Financial_Strength	-0.11	***	-0.06	***	-0.17	***	0.0003	0.0007	0.0003
121	z_anger	z_pct_male	0.11	***	0.05	**	0.16	***	0.0003	0.0011	0.0004
122	z_anger	z_median_age	-0.07	**	-0.04	*	-0.11	*	0.0099	0.0134	0.0102
123	z_anger	z_pop_density	-0.08	**	-0.04	**	-0.13	**	0.0035	0.005	0.0035
124	z_anger	z_Economic_Hardship_and_Inequality	0.19	***	0.1	***	0.28	***	0	0	0
125	z_anger	z_pct_male	0.04	ns	0.02	ns	0.05	ns	0.1851	0.1942	0.1862
126	z_anger	z_median_age	-0.06	*	-0.03	*	-0.09	*	0.0322	0.0355	0.0317
127	z_anger	z_pop_density	-0.08	**	-0.03	**	-0.11	**	0.0045	0.0064	0.0045
128	z_anger	z_Educational_Attainment	-0.28	***	-0.12	***	-0.4	***	0	0	0
129	z_anger	z_pct_male	0.08	**	0.04	**	0.12	**	0.0075	0.0088	0.0073
130	z_anger	z_median_age	-0.11	***	-0.06	***	-0.18	***	0	0.0001	0
131	z_anger	z_pop_density	-0.03	ns	-0.01	ns	-0.04	ns	0.376	0.3789	0.3759
132	z_anger	z_medianFamilyIncome	-0.14	***	-0.07	***	-0.21	***	0	0	0
133	z_anger	z_pct_male	0.04	ns	0.02	ns	0.06	ns	0.1432	0.1527	0.1442
134	z_anger	z_median_age	-0.09	**	-0.04	**	-0.12	**	0.002	0.0031	0.002
135	z_anger	z_pop_density	-0.06	*	-0.03	*	-0.08	*	0.0314	0.037	0.0316
136	z_anger	z_pctPeopleWithAtLeastHSEducation	-0.29	***	-0.12	***	-0.41	***	0	0	0
137	z_anger	z_pct_male	0.04	ns	0.02	ns	0.06	ns	0.1639	0.1748	0.1654
138	z_anger	z_median_age	-0.07	*	-0.03	*	-0.11	*	0.012	0.0166	0.0124
139	z_anger	z_pop_density	-0.07	*	-0.03	*	-0.1	*	0.0185	0.0229	0.0187
140	z_anger	z_pctPeopleWithLessThan9thGradeEducation	0.25	***	0.11	***	0.36	***	0	0	0
141	z_anger	z_pct_male	0.12	***	0.05	***	0.17	***	0	0.0002	0
142	z_anger	z_median_age	-0.1	***	-0.05	***	-0.15	***	0.0001	0.0003	0.0001
143	z_anger	z_pop_density	-0.05	ns	-0.02	ns	-0.07	ns	0.0607	0.0671	0.061
144	z_anger	z_pctPeopleUnemployed	0.27	***	0.13	***	0.4	***	0	0	0
145	z_sad	z_pct_male	0.06	*	0.01	ns	0.07	*	0.0444	0.0782	0.0448
146	z_sad	z_median_age	-0.21	***	-0.03	***	-0.24	***	0	0.0004	0
147	z_sad	z_pop_density	-0.06	ns	-0.01	ns	-0.07	ns	0.0504	0.084	0.0506
148	z_sad	z_pctWhite	0.13	***	0.02	**	0.15	***	0.0001	0.0047	0.0001
149	z_sad	z_pct_male	0.06	*	0.01	ns	0.07	*	0.0312	0.0774	0.0318
150	z_sad	z_median_age	-0.13	***	-0.02	**	-0.15	***	0	0.0089	0
151	z_sad	z_pop_density	-0.1	***	-0.01	*	-0.12	***	0.0004	0.0147	0.0004
152	z_sad	z_pctLatino	0.14	***	0.02	**	0.16	***	0	0.005	0
153	z_sad	z_pct_male	0.06	ns	0.01	ns	0.06	ns	0.0692	0.1137	0.0705
154	z_sad	z_median_age	-0.2	***	-0.03	**	-0.23	***	0	0.0011	0
155	z_sad	z_pop_density	-0.08	*	-0.01	*	-0.09	*	0.0108	0.0366	0.011
156	z_sad	z_pctBlack	-0.12	***	-0.02	**	-0.14	***	0.0001	0.0056	0.0001
157	z_sad	z_pct_male	0.09	**	0.01	*	0.1	**	0.0043	0.0254	0.0045
158	z_sad	z_median_age	-0.19	***	-0.03	***	-0.22	***	0	0.0008	0
159	z_sad	z_pop_density	-0.05	ns	-0.01	ns	-0.06	ns	0.0986	0.1374	0.0988
160	z_sad	z_pctAsian	-0.11	***	-0.02	**	-0.13	***	0.0005	0.0088	0.0005
161	z_sad	z_pct_male	0.1	***	0.01	*	0.11	***	0.0008	0.015	0.0009
162	z_sad	z_median_age	-0.15	***	-0.02	**	-0.17	***	0	0.0034	0
163	z_sad	z_pop_density	-0.08	*	-0.01	*	-0.09	*	0.0105	0.0378	0.0104
164	z_sad	z_ADI	0.14	***	0.02	**	0.16	***	0	0.0033	0
165	z_sad	z_pct_male	0.09	**	0.01	*	0.1	**	0.0026	0.0222	0.0027
166	z_sad	z_median_age	-0.17	***	-0.02	**	-0.19	***	0	0.0013	0
167	z_sad	z_pop_density	-0.04	ns	-0.01	ns	-0.05	ns	0.1916	0.2335	0.1923
168	z_sad	z_Financial_Strength	-0.15	***	-0.02	**	-0.17	***	0	0.0028	0
169	z_sad	z_pct_male	0.11	***	0.02	*	0.12	***	0.0004	0.01	0.0005
170	z_sad	z_median_age	-0.15	***	-0.02	**	-0.17	***	0	0.0023	0
171	z_sad	z_pop_density	-0.11	***	-0.02	**	-0.12	***	0.0005	0.0082	0.0005
172	z_sad	z_Economic_Hardship_and_Inequality	0.09	**	0.01	*	0.1	**	0.0041	0.0209	0.0042
173	z_sad	z_pct_male	0.08	**	0.01	*	0.09	**	0.0083	0.0397	0.0086
174	z_sad	z_median_age	-0.14	***	-0.02	**	-0.16	***	0	0.0039	0
175	z_sad	z_pop_density	-0.1	**	-0.01	*	-0.12	**	0.0014	0.0196	0.0015
176	z_sad	z_Educational_Attainment	-0.11	***	-0.02	**	-0.13	***	0.0003	0.009	0.0003
177	z_sad	z_pct_male	0.1	**	0.01	*	0.11	**	0.0011	0.0162	0.0012
178	z_sad	z_median_age	-0.16	***	-0.02	**	-0.19	***	0	0.0019	0
179	z_sad	z_pop_density	-0.07	*	-0.01	ns	-0.08	*	0.0183	0.0579	0.019
180	z_sad	z_medianFamilyIncome	-0.14	***	-0.02	**	-0.16	***	0	0.0039	0
181	z_sad	z_pct_male	0.08	**	0.01	*	0.09	**	0.0093	0.0351	0.0094
182	z_sad	z_median_age	-0.15	***	-0.02	**	-0.17	***	0	0.003	0
183	z_sad	z_pop_density	-0.09	**	-0.01	*	-0.11	**	0.0018	0.0201	0.0018
184	z_sad	z_pctPeopleWithAtLeastHSEducation	-0.12	***	-0.02	**	-0.13	***	0.0001	0.0057	0.0001
185	z_sad	z_pct_male	0.08	*	0.01	*	0.09	*	0.0102	0.0339	0.0103
186	z_sad	z_median_age	-0.15	***	-0.02	**	-0.17	***	0	0.002	0
187	z_sad	z_pop_density	-0.1	**	-0.01	*	-0.11	**	0.0016	0.0114	0.0016
188	z_sad	z_pctPeopleWithLessThan9thGradeEducation	0.09	**	0.01	*	0.1	**	0.0051	0.0241	0.0053
189	z_sad	z_pct_male	0.1	***	0.02	*	0.12	***	0.0009	0.0118	0.0009
190	z_sad	z_median_age	-0.16	***	-0.03	**	-0.19	***	0	0.0015	0
191	z_sad	z_pop_density	-0.09	**	-0.01	*	-0.1	**	0.0023	0.0129	0.0022
192	z_sad	z_pctPeopleUnemployed	0.08	**	0.01	*	0.09	**	0.0082	0.0325	0.0085
193	z_i	z_pct_male	0.11	***	0.09	***	0.2	***	0.0001	0.0002	0.0001
194	z_i	z_median_age	-0.2	***	-0.17	***	-0.37	***	0	0	0
195	z_i	z_pop_density	-0.13	***	-0.11	***	-0.24	***	0	0	0
196	z_i	z_pctWhite	-0.15	***	-0.13	***	-0.27	***	0	0	0
197	z_i	z_pct_male	0.04	ns	0.03	ns	0.07	ns	0.1112	0.1169	0.1129
198	z_i	z_median_age	-0.21	***	-0.18	***	-0.39	***	0	0	0
199	z_i	z_pop_density	-0.11	***	-0.09	***	-0.21	***	0	0	0
200	z_i	z_pctLatino	0.14	***	0.12	***	0.26	***	0	0	0
201	z_i	z_pct_male	0.12	***	0.1	***	0.23	***	0	0	0
202	z_i	z_median_age	-0.2	***	-0.17	***	-0.37	***	0	0	0
203	z_i	z_pop_density	-0.11	***	-0.1	***	-0.21	***	0	0	0
204	z_i	z_pctBlack	0.18	***	0.15	***	0.33	***	0	0	0
205	z_i	z_pct_male	0.06	*	0.05	*	0.12	*	0.0143	0.0178	0.0153
206	z_i	z_median_age	-0.28	***	-0.24	***	-0.53	***	0	0	0
207	z_i	z_pop_density	-0.04	ns	-0.03	ns	-0.07	ns	0.1789	0.1817	0.1794
208	z_i	z_pctAsian	-0.2	***	-0.17	***	-0.37	***	0	0	0
209	z_i	z_pct_male	0.08	***	0.06	**	0.14	***	0.0006	0.001	0.0006
210	z_i	z_median_age	-0.2	***	-0.14	***	-0.34	***	0	0	0
211	z_i	z_pop_density	-0.07	**	-0.05	**	-0.13	**	0.0012	0.0013	0.0011
212	z_i	z_ADI	0.36	***	0.25	***	0.6	***	0	0	0
213	z_i	z_pct_male	0.06	**	0.05	**	0.11	**	0.0056	0.0072	0.006
214	z_i	z_median_age	-0.25	***	-0.19	***	-0.44	***	0	0	0
215	z_i	z_pop_density	0	ns	0	ns	0	ns	0.9142	0.9113	0.9129
216	z_i	z_Financial_Strength	-0.32	***	-0.25	***	-0.57	***	0	0	0
217	z_i	z_pct_male	0.12	***	0.09	***	0.21	***	0	0	0
218	z_i	z_median_age	-0.17	***	-0.13	***	-0.31	***	0	0	0
219	z_i	z_pop_density	-0.17	***	-0.13	***	-0.29	***	0	0	0
220	z_i	z_Economic_Hardship_and_Inequality	0.3	***	0.23	***	0.54	***	0	0	0
221	z_i	z_pct_male	0.03	ns	0.02	ns	0.06	ns	0.1749	0.1774	0.1749
222	z_i	z_median_age	-0.19	***	-0.14	***	-0.33	***	0	0	0
223	z_i	z_pop_density	-0.13	***	-0.1	***	-0.23	***	0	0	0
224	z_i	z_Educational_Attainment	-0.27	***	-0.19	***	-0.46	***	0	0	0
225	z_i	z_pct_male	0.07	**	0.05	**	0.13	**	0.001	0.0015	0.0011
226	z_i	z_median_age	-0.24	***	-0.17	***	-0.41	***	0	0	0
227	z_i	z_pop_density	-0.06	*	-0.04	*	-0.1	*	0.0128	0.0136	0.0126
228	z_i	z_medianFamilyIncome	-0.32	***	-0.24	***	-0.56	***	0	0	0
229	z_i	z_pct_male	0.03	ns	0.02	ns	0.05	ns	0.2682	0.2733	0.2693
230	z_i	z_median_age	-0.21	***	-0.14	***	-0.35	***	0	0	0
231	z_i	z_pop_density	-0.12	***	-0.08	***	-0.2	***	0	0	0
232	z_i	z_pctPeopleWithAtLeastHSEducation	-0.33	***	-0.22	***	-0.55	***	0	0	0
233	z_i	z_pct_male	0.04	ns	0.03	ns	0.06	ns	0.1564	0.1611	0.1575
234	z_i	z_median_age	-0.2	***	-0.16	***	-0.36	***	0	0	0
235	z_i	z_pop_density	-0.12	***	-0.09	***	-0.22	***	0	0	0
236	z_i	z_pctPeopleWithLessThan9thGradeEducation	0.22	***	0.17	***	0.39	***	0	0	0
237	z_i	z_pct_male	0.11	***	0.09	***	0.2	***	0	0	0
238	z_i	z_median_age	-0.23	***	-0.18	***	-0.41	***	0	0	0
239	z_i	z_pop_density	-0.11	***	-0.09	***	-0.19	***	0	0	0
240	z_i	z_pctPeopleUnemployed	0.27	***	0.22	***	0.5	***	0	0	0
241	z_you	z_pct_male	0.08	*	0.04	*	0.12	*	0.0116	0.0138	0.0116
242	z_you	z_median_age	-0.11	***	-0.06	***	-0.17	***	0.0003	0.0006	0.0003
243	z_you	z_pop_density	-0.11	***	-0.06	**	-0.16	***	0.0006	0.0011	0.0006
244	z_you	z_pctWhite	0.03	ns	0.01	ns	0.04	ns	0.4066	0.4146	0.4085
245	z_you	z_pct_male	0.08	**	0.04	*	0.12	**	0.0085	0.0123	0.009
246	z_you	z_median_age	-0.1	***	-0.06	**	-0.16	***	0.0005	0.0011	0.0005
247	z_you	z_pop_density	-0.11	***	-0.06	***	-0.17	***	0.0002	0.0004	0.0002
248	z_you	z_pctLatino	0	ns	0	ns	0.01	ns	0.9202	0.9227	0.921
249	z_you	z_pct_male	0.09	**	0.05	**	0.15	**	0.0024	0.004	0.0026
250	z_you	z_median_age	-0.09	**	-0.05	**	-0.14	**	0.0026	0.0039	0.0027
251	z_you	z_pop_density	-0.12	***	-0.06	***	-0.18	***	0.0001	0.0002	0.0001
252	z_you	z_pctBlack	0.04	ns	0.02	ns	0.07	ns	0.1778	0.1884	0.1801
253	z_you	z_pct_male	0.08	**	0.04	*	0.11	**	0.0067	0.0101	0.0071
254	z_you	z_median_age	-0.15	***	-0.07	***	-0.22	***	0	0	0
255	z_you	z_pop_density	-0.05	ns	-0.02	ns	-0.07	ns	0.0987	0.1036	0.0985
256	z_you	z_pctAsian	-0.21	***	-0.1	***	-0.31	***	0	0	0
257	z_you	z_pct_male	0.09	**	0.04	**	0.13	**	0.0016	0.0037	0.0019
258	z_you	z_median_age	-0.08	**	-0.04	**	-0.11	**	0.0057	0.0074	0.0056
259	z_you	z_pop_density	-0.1	***	-0.05	***	-0.14	***	0.0004	0.0009	0.0004
260	z_you	z_ADI	0.2	***	0.09	***	0.29	***	0	0	0
261	z_you	z_pct_male	0.08	**	0.03	**	0.11	**	0.0048	0.0082	0.005
262	z_you	z_median_age	-0.11	***	-0.05	***	-0.16	***	0.0001	0.0004	0.0001
263	z_you	z_pop_density	-0.03	ns	-0.01	ns	-0.04	ns	0.3674	0.3709	0.367
264	z_you	z_Financial_Strength	-0.28	***	-0.12	***	-0.4	***	0	0	0
265	z_you	z_pct_male	0.09	**	0.05	**	0.14	**	0.001	0.0024	0.0011
266	z_you	z_median_age	-0.08	**	-0.04	**	-0.13	**	0.0054	0.0075	0.0054
267	z_you	z_pop_density	-0.13	***	-0.07	***	-0.2	***	0	0.0001	0
268	z_you	z_Economic_Hardship_and_Inequality	0.08	**	0.04	*	0.12	**	0.0085	0.0123	0.009
269	z_you	z_pct_male	0.07	*	0.04	*	0.11	*	0.0148	0.0194	0.0154
270	z_you	z_median_age	-0.09	**	-0.04	**	-0.13	**	0.0032	0.0043	0.0032
271	z_you	z_pop_density	-0.12	***	-0.06	***	-0.18	***	0	0.0001	0
272	z_you	z_Educational_Attainment	-0.08	**	-0.04	**	-0.12	**	0.0065	0.0084	0.0065
273	z_you	z_pct_male	0.08	**	0.04	**	0.12	**	0.0034	0.006	0.0036
274	z_you	z_median_age	-0.1	***	-0.05	**	-0.14	***	0.0005	0.0016	0.0007
275	z_you	z_pop_density	-0.09	**	-0.04	**	-0.13	**	0.0016	0.0024	0.0016
276	z_you	z_medianFamilyIncome	-0.2	***	-0.09	***	-0.29	***	0	0	0
277	z_you	z_pct_male	0.06	*	0.03	*	0.1	*	0.0289	0.0374	0.0304
278	z_you	z_median_age	-0.09	**	-0.04	**	-0.13	**	0.0033	0.0045	0.0032
279	z_you	z_pop_density	-0.12	***	-0.06	***	-0.18	***	0	0.0001	0
280	z_you	z_pctPeopleWithAtLeastHSEducation	-0.14	***	-0.07	***	-0.21	***	0	0	0
281	z_you	z_pct_male	0.07	*	0.04	*	0.11	*	0.0123	0.018	0.0132
282	z_you	z_median_age	-0.09	**	-0.05	**	-0.14	**	0.0019	0.0033	0.002
283	z_you	z_pop_density	-0.12	***	-0.06	***	-0.18	***	0	0.0001	0
284	z_you	z_pctPeopleWithLessThan9thGradeEducation	0.06	ns	0.03	ns	0.09	ns	0.0523	0.0551	0.0517
285	z_you	z_pct_male	0.09	**	0.05	**	0.14	**	0.0026	0.0042	0.0027
286	z_you	z_median_age	-0.1	***	-0.05	**	-0.15	***	0.0006	0.001	0.0006
287	z_you	z_pop_density	-0.11	***	-0.06	***	-0.17	***	0.0001	0.0002	0.0001
288	z_you	z_pctPeopleUnemployed	0.05	ns	0.03	ns	0.07	ns	0.1074	0.116	0.1087
289	z_swear	z_pct_male	0.14	***	0.08	***	0.22	***	0	0	0
290	z_swear	z_median_age	-0.02	ns	-0.01	ns	-0.03	ns	0.5011	0.5058	0.5022
291	z_swear	z_pop_density	-0.1	***	-0.06	***	-0.17	***	0.0001	0.0002	0.0001
292	z_swear	z_pctWhite	-0.4	***	-0.23	***	-0.63	***	0	0	0
293	z_swear	z_pct_male	-0.01	ns	-0.01	ns	-0.02	ns	0.6486	0.6487	0.6483
294	z_swear	z_median_age	-0.09	**	-0.06	**	-0.14	**	0.0022	0.0033	0.0024
295	z_swear	z_pop_density	-0.05	ns	-0.03	ns	-0.08	ns	0.0906	0.094	0.0907
296	z_swear	z_pctLatino	0.24	***	0.16	***	0.41	***	0	0	0
297	z_swear	z_pct_male	0.15	***	0.09	***	0.25	***	0	0	0
298	z_swear	z_median_age	-0.06	*	-0.04	*	-0.09	*	0.0328	0.0365	0.0333
299	z_swear	z_pop_density	-0.05	*	-0.03	*	-0.09	*	0.0333	0.0349	0.033
300	z_swear	z_pctBlack	0.37	***	0.23	***	0.6	***	0	0	0
301	z_swear	z_pct_male	0.04	ns	0.03	ns	0.07	ns	0.1689	0.1776	0.1716
302	z_swear	z_median_age	-0.15	***	-0.12	***	-0.27	***	0	0	0
303	z_swear	z_pop_density	-0.01	ns	-0.01	ns	-0.02	ns	0.73	0.7316	0.7304
304	z_swear	z_pctAsian	-0.04	ns	-0.03	ns	-0.07	ns	0.2122	0.2152	0.2125
305	z_swear	z_pct_male	0.05	ns	0.04	ns	0.08	ns	0.1045	0.1092	0.1053
306	z_swear	z_median_age	-0.11	***	-0.08	***	-0.2	***	0.0001	0.0002	0.0001
307	z_swear	z_pop_density	0	ns	0	ns	-0.01	ns	0.8243	0.8263	0.825
308	z_swear	z_ADI	0.22	***	0.17	***	0.39	***	0	0	0
309	z_swear	z_pct_male	0.04	ns	0.03	ns	0.07	ns	0.1847	0.1917	0.1868
310	z_swear	z_median_age	-0.14	***	-0.11	***	-0.26	***	0	0	0
311	z_swear	z_pop_density	0.02	ns	0.01	ns	0.03	ns	0.5546	0.5563	0.5549
312	z_swear	z_Financial_Strength	-0.12	***	-0.1	***	-0.22	***	0	0	0
313	z_swear	z_pct_male	0.08	**	0.06	**	0.13	**	0.0049	0.0063	0.0051
314	z_swear	z_median_age	-0.08	**	-0.06	**	-0.15	**	0.004	0.0058	0.0043
315	z_swear	z_pop_density	-0.07	**	-0.05	**	-0.13	**	0.0073	0.0089	0.0074
316	z_swear	z_Economic_Hardship_and_Inequality	0.24	***	0.18	***	0.42	***	0	0	0
317	z_swear	z_pct_male	0	ns	0	ns	0	ns	0.8938	0.8956	0.8944
318	z_swear	z_median_age	-0.08	**	-0.05	**	-0.13	**	0.0023	0.0033	0.0024
319	z_swear	z_pop_density	-0.06	*	-0.04	*	-0.09	*	0.0354	0.0396	0.036
320	z_swear	z_Educational_Attainment	-0.3	***	-0.19	***	-0.49	***	0	0	0
321	z_swear	z_pct_male	0.04	ns	0.03	ns	0.08	ns	0.12	0.1277	0.1223
322	z_swear	z_median_age	-0.14	***	-0.11	***	-0.24	***	0	0	0
323	z_swear	z_pop_density	0	ns	0	ns	0	ns	0.9759	0.9804	0.9779
324	z_swear	z_medianFamilyIncome	-0.17	***	-0.13	***	-0.29	***	0	0	0
325	z_swear	z_pct_male	0	ns	0	ns	0	ns	0.9836	0.9842	0.9838
326	z_swear	z_median_age	-0.11	***	-0.07	***	-0.17	***	0	0.0001	0
327	z_swear	z_pop_density	-0.04	ns	-0.02	ns	-0.06	ns	0.156	0.1618	0.1569
328	z_swear	z_pctPeopleWithAtLeastHSEducation	-0.32	***	-0.2	***	-0.51	***	0	0	0
329	z_swear	z_pct_male	0	ns	0	ns	0	ns	0.9984	0.9944	0.9968
330	z_swear	z_median_age	-0.09	***	-0.06	***	-0.16	***	0.0007	0.0009	0.0007
331	z_swear	z_pop_density	-0.05	ns	-0.03	ns	-0.08	ns	0.0689	0.0738	0.0696
332	z_swear	z_pctPeopleWithLessThan9thGradeEducation	0.25	***	0.17	***	0.42	***	0	0	0
333	z_swear	z_pct_male	0.09	***	0.06	***	0.15	***	0.0004	0.0009	0.0005
334	z_swear	z_median_age	-0.12	***	-0.08	***	-0.2	***	0	0	0
335	z_swear	z_pop_density	-0.03	ns	-0.02	ns	-0.05	ns	0.2888	0.295	0.2903
336	z_swear	z_pctPeopleUnemployed	0.32	***	0.22	***	0.54	***	0	0	0
337	z_negate	z_pct_male	0	ns	0	ns	0	ns	0.9287	0.9313	0.9291
338	z_negate	z_median_age	-0.14	***	-0.04	***	-0.19	***	0	0.0002	0
339	z_negate	z_pop_density	-0.13	***	-0.04	***	-0.17	***	0	0.0002	0
340	z_negate	z_pctWhite	-0.19	***	-0.05	***	-0.24	***	0	0	0
341	z_negate	z_pct_male	-0.05	ns	-0.02	ns	-0.07	ns	0.0894	0.1069	0.0912
342	z_negate	z_median_age	-0.2	***	-0.07	***	-0.27	***	0	0	0
343	z_negate	z_pop_density	-0.1	**	-0.03	**	-0.13	**	0.0017	0.0046	0.0018
344	z_negate	z_pctLatino	0.02	ns	0.01	ns	0.03	ns	0.5579	0.5623	0.5581
345	z_negate	z_pct_male	0.03	ns	0.01	ns	0.04	ns	0.3251	0.3397	0.3255
346	z_negate	z_median_age	-0.15	***	-0.04	***	-0.18	***	0	0.0002	0
347	z_negate	z_pop_density	-0.12	***	-0.03	***	-0.15	***	0.0001	0.0009	0.0001
348	z_negate	z_pctBlack	0.26	***	0.06	***	0.32	***	0	0	0
349	z_negate	z_pct_male	-0.05	ns	-0.02	ns	-0.07	ns	0.0784	0.0918	0.0792
350	z_negate	z_median_age	-0.23	***	-0.07	***	-0.31	***	0	0	0
351	z_negate	z_pop_density	-0.05	ns	-0.02	ns	-0.07	ns	0.1053	0.1172	0.1056
352	z_negate	z_pctAsian	-0.14	***	-0.04	***	-0.19	***	0	0.0001	0
353	z_negate	z_pct_male	-0.04	ns	-0.01	ns	-0.05	ns	0.1341	0.1438	0.1335
354	z_negate	z_median_age	-0.18	***	-0.05	***	-0.23	***	0	0	0
355	z_negate	z_pop_density	-0.08	**	-0.02	*	-0.1	**	0.0064	0.0115	0.0064
356	z_negate	z_ADI	0.21	***	0.06	***	0.27	***	0	0	0
357	z_negate	z_pct_male	-0.05	ns	-0.02	ns	-0.07	ns	0.0759	0.0914	0.0767
358	z_negate	z_median_age	-0.21	***	-0.06	***	-0.27	***	0	0	0
359	z_negate	z_pop_density	-0.03	ns	-0.01	ns	-0.04	ns	0.3306	0.3453	0.332
360	z_negate	z_Financial_Strength	-0.21	***	-0.06	***	-0.27	***	0	0	0
361	z_negate	z_pct_male	-0.02	ns	-0.01	ns	-0.03	ns	0.4339	0.4424	0.4345
362	z_negate	z_median_age	-0.16	***	-0.05	***	-0.21	***	0	0	0
363	z_negate	z_pop_density	-0.13	***	-0.04	***	-0.17	***	0	0.0001	0
364	z_negate	z_Economic_Hardship_and_Inequality	0.17	***	0.05	***	0.22	***	0	0	0
365	z_negate	z_pct_male	-0.07	*	-0.02	*	-0.09	*	0.0279	0.04	0.0289
366	z_negate	z_median_age	-0.17	***	-0.06	***	-0.23	***	0	0	0
367	z_negate	z_pop_density	-0.11	***	-0.03	***	-0.15	***	0.0001	0.0009	0.0002
368	z_negate	z_Educational_Attainment	-0.13	***	-0.04	***	-0.18	***	0	0.0001	0
369	z_negate	z_pct_male	-0.05	ns	-0.01	ns	-0.06	ns	0.1177	0.1351	0.1189
370	z_negate	z_median_age	-0.2	***	-0.06	***	-0.26	***	0	0	0
371	z_negate	z_pop_density	-0.07	*	-0.02	*	-0.09	*	0.0156	0.0246	0.0159
372	z_negate	z_medianFamilyIncome	-0.18	***	-0.05	***	-0.24	***	0	0	0
373	z_negate	z_pct_male	-0.07	*	-0.02	*	-0.1	*	0.0115	0.0208	0.0119
374	z_negate	z_median_age	-0.18	***	-0.05	***	-0.23	***	0	0	0
375	z_negate	z_pop_density	-0.11	***	-0.03	**	-0.14	***	0.0002	0.0014	0.0003
376	z_negate	z_pctPeopleWithAtLeastHSEducation	-0.21	***	-0.06	***	-0.27	***	0	0	0
377	z_negate	z_pct_male	-0.07	*	-0.02	*	-0.09	*	0.0323	0.0424	0.0327
378	z_negate	z_median_age	-0.18	***	-0.06	***	-0.24	***	0	0	0
379	z_negate	z_pop_density	-0.11	***	-0.03	**	-0.14	***	0.0003	0.0012	0.0003
380	z_negate	z_pctPeopleWithLessThan9thGradeEducation	0.11	***	0.04	**	0.15	***	0.0002	0.0012	0.0003
381	z_negate	z_pct_male	-0.03	ns	-0.01	ns	-0.03	ns	0.3913	0.4028	0.3924
382	z_negate	z_median_age	-0.19	***	-0.06	***	-0.25	***	0	0	0
383	z_negate	z_pop_density	-0.1	***	-0.03	**	-0.13	***	0.0006	0.0021	0.0006
384	z_negate	z_pctPeopleUnemployed	0.14	***	0.04	***	0.18	***	0	0.0001	0
385	z_we	z_pct_male	-0.09	**	-0.02	*	-0.1	**	0.0053	0.0171	0.0056
386	z_we	z_median_age	0.03	ns	0.01	ns	0.03	ns	0.4377	0.4535	0.4383
387	z_we	z_pop_density	-0.02	ns	0	ns	-0.02	ns	0.6198	0.6258	0.6196
388	z_we	z_pctWhite	0.17	***	0.03	***	0.2	***	0	0.0003	0
389	z_we	z_pct_male	-0.02	ns	0	ns	-0.03	ns	0.5021	0.5102	0.5016
390	z_we	z_median_age	0.06	ns	0.01	ns	0.07	ns	0.0764	0.1015	0.0768
391	z_we	z_pop_density	-0.04	ns	-0.01	ns	-0.05	ns	0.2042	0.2302	0.2053
392	z_we	z_pctLatino	-0.11	***	-0.02	**	-0.13	***	0.0009	0.0042	0.0009
393	z_we	z_pct_male	-0.08	*	-0.02	*	-0.1	*	0.0122	0.0302	0.0129
394	z_we	z_median_age	0.05	ns	0.01	ns	0.06	ns	0.1083	0.1289	0.1085
395	z_we	z_pop_density	-0.04	ns	-0.01	ns	-0.05	ns	0.1806	0.1964	0.1801
396	z_we	z_pctBlack	-0.12	***	-0.03	**	-0.15	***	0.0002	0.0023	0.0002
397	z_we	z_pct_male	-0.04	ns	-0.01	ns	-0.05	ns	0.1449	0.1774	0.1475
398	z_we	z_median_age	0.08	*	0.02	*	0.1	*	0.0134	0.0316	0.0141
399	z_we	z_pop_density	-0.05	ns	-0.01	ns	-0.06	ns	0.144	0.172	0.1456
400	z_we	z_pctAsian	-0.02	ns	0	ns	-0.02	ns	0.5858	0.6057	0.5882
401	z_we	z_pct_male	-0.05	ns	-0.01	ns	-0.06	ns	0.1387	0.1679	0.1407
402	z_we	z_median_age	0.07	*	0.02	*	0.09	*	0.0184	0.0337	0.0186
403	z_we	z_pop_density	-0.06	ns	-0.01	ns	-0.07	ns	0.0761	0.0913	0.0756
404	z_we	z_ADI	-0.07	*	-0.01	*	-0.08	*	0.0325	0.047	0.0322
405	z_we	z_pct_male	-0.04	ns	-0.01	ns	-0.05	ns	0.157	0.1789	0.1573
406	z_we	z_median_age	0.08	**	0.02	*	0.1	**	0.0056	0.0135	0.0056
407	z_we	z_pop_density	-0.06	ns	-0.01	ns	-0.07	ns	0.0858	0.1017	0.0853
408	z_we	z_Financial_Strength	0.02	ns	0	ns	0.02	ns	0.6202	0.629	0.6207
409	z_we	z_pct_male	-0.06	ns	-0.01	ns	-0.07	ns	0.0605	0.0823	0.0611
410	z_we	z_median_age	0.06	ns	0.01	ns	0.07	ns	0.0637	0.0857	0.0643
411	z_we	z_pop_density	-0.03	ns	-0.01	ns	-0.04	ns	0.3116	0.3333	0.3129
412	z_we	z_Economic_Hardship_and_Inequality	-0.09	**	-0.02	*	-0.11	**	0.0059	0.0158	0.0061
413	z_we	z_pct_male	-0.03	ns	-0.01	ns	-0.04	ns	0.3276	0.3519	0.3291
414	z_we	z_median_age	0.06	ns	0.01	ns	0.07	ns	0.0606	0.0839	0.0609
415	z_we	z_pop_density	-0.04	ns	-0.01	ns	-0.05	ns	0.2053	0.2255	0.2056
416	z_we	z_Educational_Attainment	0.1	**	0.02	**	0.12	**	0.0015	0.0071	0.0015
417	z_we	z_pct_male	-0.04	ns	-0.01	ns	-0.05	ns	0.1657	0.1857	0.1659
418	z_we	z_median_age	0.08	**	0.02	*	0.1	**	0.0065	0.0171	0.0066
419	z_we	z_pop_density	-0.06	ns	-0.01	ns	-0.07	ns	0.0692	0.0888	0.0695
420	z_we	z_medianFamilyIncome	0.04	ns	0.01	ns	0.04	ns	0.2533	0.2711	0.2534
421	z_we	z_pct_male	-0.03	ns	-0.01	ns	-0.04	ns	0.3431	0.3653	0.3441
422	z_we	z_median_age	0.07	*	0.01	ns	0.08	*	0.0299	0.0511	0.0304
423	z_we	z_pop_density	-0.05	ns	-0.01	ns	-0.06	ns	0.1551	0.1826	0.1559
424	z_we	z_pctPeopleWithAtLeastHSEducation	0.1	***	0.02	**	0.13	***	0.0006	0.0034	0.0006
425	z_we	z_pct_male	-0.03	ns	-0.01	ns	-0.04	ns	0.3159	0.3325	0.3157
426	z_we	z_median_age	0.07	*	0.01	ns	0.08	*	0.038	0.063	0.0389
427	z_we	z_pop_density	-0.04	ns	-0.01	ns	-0.05	ns	0.156	0.1799	0.1561
428	z_we	z_pctPeopleWithLessThan9thGradeEducation	-0.08	**	-0.02	*	-0.1	**	0.0087	0.0238	0.0091
429	z_we	z_pct_male	-0.06	*	-0.01	ns	-0.08	*	0.0375	0.0636	0.0387
430	z_we	z_median_age	0.07	*	0.02	*	0.09	*	0.0114	0.0254	0.0117
431	z_we	z_pop_density	-0.05	ns	-0.01	ns	-0.06	ns	0.1188	0.1454	0.1195
432	z_we	z_pctPeopleUnemployed	-0.13	***	-0.03	**	-0.16	***	0	0.0012	0
433	z_ratio_we	z_pct_male	-0.1	***	-0.05	**	-0.15	**	0.0009	0.0017	0.001
434	z_ratio_we	z_median_age	0.15	***	0.08	***	0.23	***	0	0	0
435	z_ratio_we	z_pop_density	0.08	**	0.05	**	0.13	**	0.0026	0.0039	0.0027
436	z_ratio_we	z_pctWhite	0.19	***	0.1	***	0.29	***	0	0	0
437	z_ratio_we	z_pct_male	-0.02	ns	-0.01	ns	-0.04	ns	0.4199	0.4293	0.4223
438	z_ratio_we	z_median_age	0.18	***	0.1	***	0.27	***	0	0	0
439	z_ratio_we	z_pop_density	0.06	*	0.03	*	0.09	*	0.0356	0.0417	0.0365
440	z_ratio_we	z_pctLatino	-0.14	***	-0.08	***	-0.21	***	0	0	0
441	z_ratio_we	z_pct_male	-0.11	***	-0.06	***	-0.17	***	0.0002	0.0006	0.0003
442	z_ratio_we	z_median_age	0.17	***	0.09	***	0.26	***	0	0	0
443	z_ratio_we	z_pop_density	0.06	*	0.03	*	0.09	*	0.0286	0.0332	0.029
444	z_ratio_we	z_pctBlack	-0.18	***	-0.1	***	-0.28	***	0	0	0
445	z_ratio_we	z_pct_male	-0.05	ns	-0.03	ns	-0.08	ns	0.0781	0.0834	0.0785
446	z_ratio_we	z_median_age	0.23	***	0.14	***	0.37	***	0	0	0
447	z_ratio_we	z_pop_density	0.01	ns	0.01	ns	0.01	ns	0.7433	0.7475	0.7445
448	z_ratio_we	z_pctAsian	0.12	***	0.07	***	0.18	***	0.0001	0.0002	0.0001
449	z_ratio_we	z_pct_male	-0.06	*	-0.03	*	-0.09	*	0.0368	0.0436	0.0377
450	z_ratio_we	z_median_age	0.17	***	0.09	***	0.26	***	0	0	0
451	z_ratio_we	z_pop_density	0.02	ns	0.01	ns	0.04	ns	0.3755	0.3856	0.3777
452	z_ratio_we	z_ADI	-0.28	***	-0.14	***	-0.42	***	0	0	0
453	z_ratio_we	z_pct_male	-0.05	ns	-0.03	ns	-0.07	ns	0.0868	0.0948	0.0881
454	z_ratio_we	z_median_age	0.21	***	0.12	***	0.33	***	0	0	0
455	z_ratio_we	z_pop_density	-0.03	ns	-0.02	ns	-0.05	ns	0.2691	0.2753	0.2702
456	z_ratio_we	z_Financial_Strength	0.24	***	0.13	***	0.37	***	0	0	0
457	z_ratio_we	z_pct_male	-0.09	***	-0.05	**	-0.14	***	0.0008	0.0016	0.0009
458	z_ratio_we	z_median_age	0.15	***	0.08	***	0.22	***	0	0	0
459	z_ratio_we	z_pop_density	0.1	***	0.05	***	0.15	***	0.0002	0.0005	0.0002
460	z_ratio_we	z_Economic_Hardship_and_Inequality	-0.26	***	-0.13	***	-0.39	***	0	0	0
461	z_ratio_we	z_pct_male	-0.02	ns	-0.01	ns	-0.03	ns	0.4354	0.4409	0.4364
462	z_ratio_we	z_median_age	0.16	***	0.08	***	0.24	***	0	0	0
463	z_ratio_we	z_pop_density	0.07	**	0.04	*	0.11	**	0.0091	0.0125	0.0095
464	z_ratio_we	z_Educational_Attainment	0.22	***	0.11	***	0.33	***	0	0	0
465	z_ratio_we	z_pct_male	-0.06	*	-0.03	*	-0.09	*	0.0369	0.0422	0.0375
466	z_ratio_we	z_median_age	0.2	***	0.11	***	0.31	***	0	0	0
467	z_ratio_we	z_pop_density	0.01	ns	0.01	ns	0.02	ns	0.5953	0.5993	0.5961
468	z_ratio_we	z_medianFamilyIncome	0.25	***	0.13	***	0.38	***	0	0	0
469	z_ratio_we	z_pct_male	-0.02	ns	-0.01	ns	-0.03	ns	0.5012	0.5042	0.5013
470	z_ratio_we	z_median_age	0.18	***	0.08	***	0.26	***	0	0	0
471	z_ratio_we	z_pop_density	0.06	*	0.03	*	0.09	*	0.0337	0.0362	0.0331
472	z_ratio_we	z_pctPeopleWithAtLeastHSEducation	0.27	***	0.13	***	0.39	***	0	0	0
473	z_ratio_we	z_pct_male	-0.02	ns	-0.01	ns	-0.04	ns	0.3818	0.3891	0.3832
474	z_ratio_we	z_median_age	0.18	***	0.09	***	0.27	***	0	0	0
475	z_ratio_we	z_pop_density	0.06	*	0.03	*	0.1	*	0.0207	0.0248	0.021
476	z_ratio_we	z_pctPeopleWithLessThan9thGradeEducation	-0.17	***	-0.09	***	-0.27	***	0	0	0
477	z_ratio_we	z_pct_male	-0.09	***	-0.05	**	-0.14	***	0.0005	0.0014	0.0006
478	z_ratio_we	z_median_age	0.19	***	0.1	***	0.29	***	0	0	0
479	z_ratio_we	z_pop_density	0.05	ns	0.03	ns	0.08	ns	0.0609	0.0678	0.0618
480	z_ratio_we	z_pctPeopleUnemployed	-0.25	***	-0.13	***	-0.39	***	0	0	0
481	z_article	z_pct_male	-0.14	***	-0.05	***	-0.19	***	0	0.0001	0
482	z_article	z_median_age	0	ns	0	ns	0	ns	0.9672	0.9715	0.9683
483	z_article	z_pop_density	0.14	***	0.05	***	0.19	***	0	0	0
484	z_article	z_pctWhite	0.33	***	0.12	***	0.45	***	0	0	0
485	z_article	z_pct_male	-0.02	ns	-0.01	ns	-0.02	ns	0.6107	0.6126	0.6105
486	z_article	z_median_age	0.06	*	0.02	ns	0.08	*	0.0469	0.0579	0.048
487	z_article	z_pop_density	0.09	**	0.03	**	0.12	**	0.003	0.0049	0.003
488	z_article	z_pctLatino	-0.19	***	-0.07	***	-0.26	***	0	0	0
489	z_article	z_pct_male	-0.16	***	-0.06	***	-0.22	***	0	0	0
490	z_article	z_median_age	0.02	ns	0.01	ns	0.03	ns	0.3915	0.3974	0.3916
491	z_article	z_pop_density	0.1	***	0.03	***	0.13	***	0.0002	0.0008	0.0002
492	z_article	z_pctBlack	-0.35	***	-0.12	***	-0.47	***	0	0	0
493	z_article	z_pct_male	-0.05	ns	-0.02	ns	-0.07	ns	0.0739	0.0828	0.0747
494	z_article	z_median_age	0.13	***	0.06	***	0.19	***	0	0.0001	0
495	z_article	z_pop_density	0.02	ns	0.01	ns	0.02	ns	0.5403	0.5433	0.5403
496	z_article	z_pctAsian	0.15	***	0.07	***	0.22	***	0	0	0
497	z_article	z_pct_male	-0.06	*	-0.02	*	-0.09	*	0.028	0.0375	0.0288
498	z_article	z_median_age	0.06	*	0.02	*	0.08	*	0.0283	0.0363	0.0287
499	z_article	z_pop_density	0.04	ns	0.02	ns	0.06	ns	0.1363	0.1484	0.1374
500	z_article	z_ADI	-0.32	***	-0.11	***	-0.43	***	0	0	0
501	z_article	z_pct_male	-0.05	ns	-0.02	ns	-0.07	ns	0.0733	0.0813	0.0739
502	z_article	z_median_age	0.1	***	0.04	**	0.14	***	0.0005	0.0012	0.0005
503	z_article	z_pop_density	-0.01	ns	-0.01	ns	-0.02	ns	0.6679	0.6737	0.6691
504	z_article	z_Financial_Strength	0.25	***	0.1	***	0.35	***	0	0	0
505	z_article	z_pct_male	-0.1	***	-0.04	**	-0.14	***	0.0008	0.0025	0.0009
506	z_article	z_median_age	0.04	ns	0.01	ns	0.05	ns	0.2214	0.2317	0.2226
507	z_article	z_pop_density	0.13	***	0.05	***	0.17	***	0	0.0001	0
508	z_article	z_Economic_Hardship_and_Inequality	-0.28	***	-0.11	***	-0.38	***	0	0	0
509	z_article	z_pct_male	-0.01	ns	0	ns	-0.01	ns	0.7729	0.7783	0.7739
510	z_article	z_median_age	0.04	ns	0.01	ns	0.05	ns	0.1866	0.1987	0.1875
511	z_article	z_pop_density	0.11	***	0.04	***	0.14	***	0.0001	0.0004	0.0001
512	z_article	z_Educational_Attainment	0.32	***	0.11	***	0.42	***	0	0	0
513	z_article	z_pct_male	-0.06	*	-0.02	ns	-0.08	*	0.0421	0.0543	0.0436
514	z_article	z_median_age	0.09	***	0.04	**	0.13	***	0.0007	0.0019	0.0007
515	z_article	z_pop_density	0.03	ns	0.01	ns	0.04	ns	0.2565	0.2574	0.2549
516	z_article	z_medianFamilyIncome	0.27	***	0.1	***	0.37	***	0	0	0
517	z_article	z_pct_male	-0.01	ns	0	ns	-0.01	ns	0.8162	0.8143	0.8154
518	z_article	z_median_age	0.06	*	0.02	*	0.08	*	0.0187	0.0254	0.0186
519	z_article	z_pop_density	0.09	**	0.03	**	0.11	**	0.001	0.0023	0.001
520	z_article	z_pctPeopleWithAtLeastHSEducation	0.37	***	0.11	***	0.48	***	0	0	0
521	z_article	z_pct_male	-0.01	ns	0	ns	-0.02	ns	0.6187	0.6223	0.6189
522	z_article	z_median_age	0.05	ns	0.02	ns	0.07	ns	0.0846	0.096	0.0851
523	z_article	z_pop_density	0.09	***	0.03	**	0.13	***	0.0004	0.0014	0.0004
524	z_article	z_pctPeopleWithLessThan9thGradeEducation	-0.27	***	-0.1	***	-0.37	***	0	0	0
525	z_article	z_pct_male	-0.1	***	-0.04	**	-0.14	***	0.0007	0.002	0.0008
526	z_article	z_median_age	0.08	**	0.03	**	0.12	**	0.0033	0.0058	0.0034
527	z_article	z_pop_density	0.07	*	0.03	*	0.1	*	0.0159	0.0195	0.0157
528	z_article	z_pctPeopleUnemployed	-0.28	***	-0.11	***	-0.38	***	0	0	0
529	z_posemo	z_pct_male	-0.07	*	-0.01	ns	-0.08	*	0.0253	0.0548	0.0262
530	z_posemo	z_median_age	-0.03	ns	-0.01	ns	-0.04	ns	0.3573	0.3805	0.3579
531	z_posemo	z_pop_density	0.01	ns	0	ns	0.02	ns	0.7339	0.746	0.735
532	z_posemo	z_pctWhite	0.15	***	0.03	**	0.18	***	0	0.002	0
533	z_posemo	z_pct_male	-0.04	ns	-0.01	ns	-0.05	ns	0.2342	0.2667	0.236
534	z_posemo	z_median_age	0.03	ns	0.01	ns	0.03	ns	0.4217	0.4387	0.4222
535	z_posemo	z_pop_density	-0.02	ns	0	ns	-0.03	ns	0.4664	0.4835	0.467
536	z_posemo	z_pctLatino	0.03	ns	0.01	ns	0.04	ns	0.3436	0.3616	0.3435
537	z_posemo	z_pct_male	-0.08	*	-0.01	*	-0.09	*	0.0249	0.0482	0.0255
538	z_posemo	z_median_age	-0.02	ns	0	ns	-0.02	ns	0.5995	0.6147	0.6006
539	z_posemo	z_pop_density	-0.01	ns	0	ns	-0.01	ns	0.8283	0.8338	0.8287
540	z_posemo	z_pctBlack	-0.14	***	-0.03	**	-0.17	***	0	0.0021	0
541	z_posemo	z_pct_male	-0.03	ns	-0.01	ns	-0.04	ns	0.29	0.3132	0.2908
542	z_posemo	z_median_age	0.02	ns	0	ns	0.02	ns	0.5639	0.5726	0.5638
543	z_posemo	z_pop_density	-0.02	ns	0	ns	-0.02	ns	0.5661	0.5757	0.566
544	z_posemo	z_pctAsian	0	ns	0	ns	0.01	ns	0.9637	0.9634	0.9635
545	z_posemo	z_pct_male	-0.04	ns	-0.01	ns	-0.04	ns	0.2399	0.2663	0.2409
546	z_posemo	z_median_age	0	ns	0	ns	0	ns	0.9681	0.9727	0.9688
547	z_posemo	z_pop_density	-0.03	ns	-0.01	ns	-0.03	ns	0.3905	0.4125	0.3918
548	z_posemo	z_ADI	-0.11	***	-0.02	**	-0.13	***	0.0002	0.0035	0.0002
549	z_posemo	z_pct_male	-0.03	ns	-0.01	ns	-0.04	ns	0.2657	0.2901	0.2663
550	z_posemo	z_median_age	0.02	ns	0	ns	0.02	ns	0.5811	0.5896	0.581
551	z_posemo	z_pop_density	-0.03	ns	-0.01	ns	-0.04	ns	0.37	0.3947	0.3713
552	z_posemo	z_Financial_Strength	0.04	ns	0.01	ns	0.04	ns	0.2478	0.2752	0.2487
553	z_posemo	z_pct_male	-0.06	*	-0.01	ns	-0.08	*	0.0297	0.0597	0.0308
554	z_posemo	z_median_age	-0.03	ns	-0.01	ns	-0.04	ns	0.3025	0.3271	0.3031
555	z_posemo	z_pop_density	0.02	ns	0	ns	0.03	ns	0.4378	0.4611	0.4389
556	z_posemo	z_Economic_Hardship_and_Inequality	-0.2	***	-0.04	***	-0.23	***	0	0.0003	0
557	z_posemo	z_pct_male	-0.02	ns	0	ns	-0.03	ns	0.4618	0.4758	0.4622
558	z_posemo	z_median_age	0	ns	0	ns	0	ns	0.9378	0.9347	0.937
559	z_posemo	z_pop_density	-0.01	ns	0	ns	-0.01	ns	0.7381	0.7375	0.7371
560	z_posemo	z_Educational_Attainment	0.07	*	0.01	ns	0.08	*	0.0393	0.0604	0.0392
561	z_posemo	z_pct_male	-0.04	ns	-0.01	ns	-0.04	ns	0.2742	0.3072	0.2766
562	z_posemo	z_median_age	0.01	ns	0	ns	0.02	ns	0.6801	0.6808	0.6791
563	z_posemo	z_pop_density	-0.03	ns	-0.01	ns	-0.04	ns	0.3143	0.3315	0.3141
564	z_posemo	z_medianFamilyIncome	0.1	**	0.02	**	0.12	**	0.0016	0.009	0.0016
565	z_posemo	z_pct_male	-0.02	ns	-0.01	ns	-0.03	ns	0.4145	0.4297	0.415
566	z_posemo	z_median_age	0.01	ns	0	ns	0.01	ns	0.8074	0.8071	0.8068
567	z_posemo	z_pop_density	-0.01	ns	0	ns	-0.02	ns	0.6277	0.6331	0.6275
568	z_posemo	z_pctPeopleWithAtLeastHSEducation	0.07	*	0.02	*	0.09	*	0.0143	0.0284	0.0143
569	z_posemo	z_pct_male	-0.03	ns	-0.01	ns	-0.03	ns	0.3974	0.4087	0.3968
570	z_posemo	z_median_age	0.01	ns	0	ns	0.01	ns	0.7982	0.806	0.7988
571	z_posemo	z_pop_density	-0.01	ns	0	ns	-0.02	ns	0.631	0.6399	0.6312
572	z_posemo	z_pctPeopleWithLessThan9thGradeEducation	-0.04	ns	-0.01	ns	-0.05	ns	0.2007	0.2203	0.2
573	z_posemo	z_pct_male	-0.06	*	-0.01	ns	-0.07	*	0.048	0.0709	0.048
574	z_posemo	z_median_age	0	ns	0	ns	0	ns	0.9304	0.9419	0.932
575	z_posemo	z_pop_density	-0.01	ns	0	ns	-0.02	ns	0.6462	0.6532	0.6461
576	z_posemo	z_pctPeopleUnemployed	-0.17	***	-0.03	***	-0.2	***	0	0.0002	0

## Sheet: SpatialAnalysisHealth
	DV	IV	direct	stars.direct	indirect	stars.indirect	total	stars.total	p.direct	p.indirect	p.total
1	z_PoorPH	z_pct_male	-0.09	***	-0.09	***	-0.18	***	0.0004	0.0008	0.0005
2	z_PoorPH	z_median_age	-0.07	*	-0.06	*	-0.13	*	0.016	0.018	0.0164
3	z_PoorPH	z_pop_density	-0.03		-0.02		-0.05		0.3309	0.335	0.3321
4	z_PoorPH	z_negemo	0.15	***	0.13	***	0.28	***	0	0	0
5	z_PoorPH	z_pct_male	-0.08	**	-0.07	*	-0.15	**	0.0082	0.0102	0.0087
6	z_PoorPH	z_median_age	-0.09	**	-0.09	**	-0.18	**	0.0011	0.0015	0.0011
7	z_PoorPH	z_pop_density	-0.04		-0.03		-0.07		0.1708	0.1725	0.1707
8	z_PoorPH	z_anx	-0.02		-0.02		-0.03		0.4899	0.4922	0.4905
9	z_PoorPH	z_pct_male	-0.09	***	-0.08	**	-0.17	**	0.0009	0.0015	0.0011
10	z_PoorPH	z_median_age	-0.07	**	-0.07	**	-0.14	**	0.0063	0.0085	0.007
11	z_PoorPH	z_pop_density	-0.03		-0.03		-0.06		0.2389	0.2431	0.24
12	z_PoorPH	z_anger	0.13	***	0.12	***	0.25	***	0	0	0
13	z_PoorPH	z_pct_male	-0.09	**	-0.08	**	-0.17	**	0.0015	0.0023	0.0017
14	z_PoorPH	z_median_age	-0.07	*	-0.07	*	-0.14	*	0.0123	0.0147	0.0129
15	z_PoorPH	z_pop_density	-0.03		-0.02		-0.05		0.3348	0.3407	0.3369
16	z_PoorPH	z_sad	0.13	***	0.12	***	0.24	***	0	0	0
17	z_PoorPH	z_pct_male	-0.1	***	-0.08	***	-0.19	***	0.0001	0.0001	0.0001
18	z_PoorPH	z_median_age	0.02		0.01		0.03		0.5533	0.554	0.5532
19	z_PoorPH	z_pop_density	0		0		0		0.9544	0.9577	0.9558
20	z_PoorPH	z_i	0.32	***	0.25	***	0.58	***	0	0	0
21	z_PoorPH	z_pct_male	-0.09	**	-0.08	**	-0.17	**	0.0017	0.0022	0.0018
22	z_PoorPH	z_median_age	-0.07	**	-0.07	**	-0.14	**	0.0073	0.0085	0.0074
23	z_PoorPH	z_pop_density	-0.02		-0.02		-0.04		0.4643	0.4686	0.4658
24	z_PoorPH	z_you	0.13	***	0.12	***	0.25	***	0	0	0
25	z_PoorPH	z_pct_male	-0.08	**	-0.08	**	-0.16	**	0.0036	0.0048	0.0039
26	z_PoorPH	z_median_age	-0.07	*	-0.06	*	-0.13	*	0.0123	0.0145	0.0129
27	z_PoorPH	z_pop_density	-0.04		-0.03		-0.07		0.225	0.2285	0.2259
28	z_PoorPH	z_swear	0.13	***	0.12	***	0.24	***	0	0	0
29	z_PoorPH	z_pct_male	-0.07	*	-0.06	*	-0.13	*	0.018	0.0208	0.0186
30	z_PoorPH	z_median_age	-0.05		-0.05		-0.1		0.0563	0.06	0.057
31	z_PoorPH	z_pop_density	-0.02		-0.02		-0.04		0.4745	0.4809	0.477
32	z_PoorPH	z_negate	0.17	***	0.15	***	0.32	***	0	0	0
33	z_PoorPH	z_pct_male	-0.08	**	-0.07	**	-0.15	**	0.0066	0.0078	0.0068
34	z_PoorPH	z_median_age	-0.09	**	-0.09	**	-0.18	**	0.0017	0.0025	0.0019
35	z_PoorPH	z_pop_density	-0.04		-0.04		-0.07		0.147	0.1524	0.1486
36	z_PoorPH	z_we	-0.02		-0.02		-0.04		0.5078	0.5104	0.5086
37	z_PoorPH	z_pct_male	-0.09	***	-0.08	**	-0.17	***	0.0007	0.0013	0.0008
38	z_PoorPH	z_median_age	-0.04		-0.03		-0.07		0.1484	0.1517	0.1489
39	z_PoorPH	z_pop_density	-0.03		-0.02		-0.05		0.3017	0.3072	0.3034
40	z_PoorPH	z_ratio_we	-0.21	***	-0.18	***	-0.39	***	0	0	0
41	z_PoorPH	z_pct_male	-0.09	**	-0.08	**	-0.16	**	0.0015	0.0022	0.0016
42	z_PoorPH	z_median_age	-0.06	*	-0.06	*	-0.12	*	0.0191	0.0216	0.0196
43	z_PoorPH	z_pop_density	-0.02		-0.02		-0.04		0.3909	0.3963	0.3928
44	z_PoorPH	z_article	-0.18	***	-0.16	***	-0.35	***	0	0	0
45	z_PoorPH	z_pct_male	-0.08	**	-0.07	**	-0.15	**	0.004	0.0049	0.0042
46	z_PoorPH	z_median_age	-0.09	***	-0.09	**	-0.18	***	0.0007	0.0011	0.0008
47	z_PoorPH	z_pop_density	-0.04		-0.04		-0.07		0.1776	0.1838	0.1797
48	z_PoorPH	z_posemo	-0.09	***	-0.08	**	-0.17	**	0.0009	0.0013	0.001
49	z_PoorMH	z_pct_male	-0.18	***	-0.19	***	-0.37	***	0	0	0
50	z_PoorMH	z_median_age	0		0		0		0.9812	0.9851	0.9832
51	z_PoorMH	z_pop_density	-0.02		-0.02		-0.04		0.449	0.4515	0.4498
52	z_PoorMH	z_negemo	0.1	***	0.1	***	0.2	***	0.0005	0.0008	0.0006
53	z_PoorMH	z_pct_male	-0.17	***	-0.18	***	-0.35	***	0	0	0
54	z_PoorMH	z_median_age	-0.02		-0.02		-0.03		0.5094	0.5095	0.5091
55	z_PoorMH	z_pop_density	-0.03		-0.03		-0.06		0.3277	0.3301	0.3283
56	z_PoorMH	z_anx	0.01		0.01		0.02		0.7279	0.7292	0.7284
57	z_PoorMH	z_pct_male	-0.18	***	-0.18	***	-0.36	***	0	0	0
58	z_PoorMH	z_median_age	-0.01		-0.01		-0.01		0.8666	0.8674	0.8669
59	z_PoorMH	z_pop_density	-0.02		-0.02		-0.05		0.3578	0.3629	0.3598
60	z_PoorMH	z_anger	0.07	**	0.08	**	0.15	**	0.0071	0.0088	0.0076
61	z_PoorMH	z_pct_male	-0.18	***	-0.19	***	-0.37	***	0	0	0
62	z_PoorMH	z_median_age	0		0		0		0.9828	0.9801	0.9814
63	z_PoorMH	z_pop_density	-0.02		-0.02		-0.04		0.4895	0.4928	0.4906
64	z_PoorMH	z_sad	0.1	***	0.1	***	0.2	***	0.0004	0.0008	0.0005
65	z_PoorMH	z_pct_male	-0.19	***	-0.18	***	-0.37	***	0	0	0
66	z_PoorMH	z_median_age	0.07	*	0.07	*	0.14	*	0.0102	0.0122	0.0108
67	z_PoorMH	z_pop_density	0		0		0.01		0.8764	0.8757	0.876
68	z_PoorMH	z_i	0.25	***	0.24	***	0.49	***	0	0	0
69	z_PoorMH	z_pct_male	-0.18	***	-0.18	***	-0.36	***	0	0	0
70	z_PoorMH	z_median_age	0		0		0		0.9268	0.9242	0.9254
71	z_PoorMH	z_pop_density	-0.01		-0.01		-0.03		0.5945	0.597	0.5954
72	z_PoorMH	z_you	0.1	***	0.1	***	0.19	***	0.0002	0.0003	0.0002
73	z_PoorMH	z_pct_male	-0.17	***	-0.18	***	-0.35	***	0	0	0
74	z_PoorMH	z_median_age	-0.01		-0.01		-0.01		0.8536	0.8521	0.8527
75	z_PoorMH	z_pop_density	-0.03		-0.03		-0.05		0.329	0.3312	0.3295
76	z_PoorMH	z_swear	0.05	*	0.05		0.11	*	0.0485	0.0516	0.0493
77	z_PoorMH	z_pct_male	-0.17	***	-0.17	***	-0.33	***	0	0	0
78	z_PoorMH	z_median_age	0.01		0.01		0.02		0.6769	0.6806	0.6785
79	z_PoorMH	z_pop_density	-0.02		-0.02		-0.03		0.5875	0.5887	0.5877
80	z_PoorMH	z_negate	0.12	***	0.12	***	0.23	***	0	0	0
81	z_PoorMH	z_pct_male	-0.17	***	-0.18	***	-0.35	***	0	0	0
82	z_PoorMH	z_median_age	-0.02		-0.02		-0.03		0.5214	0.5225	0.5216
83	z_PoorMH	z_pop_density	-0.03		-0.03		-0.06		0.2792	0.2831	0.2804
84	z_PoorMH	z_we	-0.01		-0.01		-0.02		0.6755	0.6786	0.6769
85	z_PoorMH	z_pct_male	-0.18	***	-0.18	***	-0.36	***	0	0	0
86	z_PoorMH	z_median_age	0.03		0.03		0.05		0.3159	0.3197	0.317
87	z_PoorMH	z_pop_density	-0.02		-0.02		-0.04		0.4229	0.4247	0.4232
88	z_PoorMH	z_ratio_we	-0.17	***	-0.16	***	-0.33	***	0	0	0
89	z_PoorMH	z_pct_male	-0.18	***	-0.18	***	-0.36	***	0	0	0
90	z_PoorMH	z_median_age	0		0		0		0.9381	0.9378	0.9379
91	z_PoorMH	z_pop_density	-0.02		-0.02		-0.04		0.4836	0.4876	0.4852
92	z_PoorMH	z_article	-0.12	***	-0.12	***	-0.24	***	0	0	0
93	z_PoorMH	z_pct_male	-0.17	***	-0.18	***	-0.35	***	0	0	0
94	z_PoorMH	z_median_age	-0.02		-0.02		-0.03		0.5751	0.5756	0.575
95	z_PoorMH	z_pop_density	-0.03		-0.03		-0.06		0.2872	0.2932	0.2895
96	z_PoorMH	z_posemo	-0.08	**	-0.08	**	-0.15	**	0.0043	0.0051	0.0045

## Sheet: SpatialAnalysisSDI
num	DV	IV	direct	stars.direct	indirect	stars.indirect	total	stars.total	p.direct	p.indirect	p.total
1	z_negemo	z_pct_male	0.12	***	0.05	***	0.17	***	0	0.0002	0
2	z_negemo	z_median_age	-0.05		-0.02		-0.08		0.0856	0.0947	0.0865
3	z_negemo	z_pop_density	-0.09	**	-0.04	**	-0.13	**	0.0014	0.0024	0.0014
4	z_negemo	sdi	0.26	***	0.11	***	0.37	***	0	0	0
5	z_anx	z_pct_male	0		0		0		0.9405	0.9956	0.9401
6	z_anx	z_median_age	-0.02		0		-0.02		0.5702	0.8461	0.5707
7	z_anx	z_pop_density	-0.01		0		-0.01		0.8004	0.9291	0.8009
8	z_anx	sdi	-0.01		0		-0.01		0.7851	0.9429	0.785
9	z_anger	z_pct_male	0.11	***	0.05	***	0.16	***	0.0002	0.0005	0.0002
10	z_anger	z_median_age	-0.02		-0.01		-0.03		0.3953	0.4021	0.3964
11	z_anger	z_pop_density	-0.07	*	-0.03	*	-0.1	*	0.0164	0.0195	0.0163
12	z_anger	sdi	0.29	***	0.14	***	0.42	***	0	0	0
13	z_sad	z_pct_male	0.1	***	0.02	*	0.12	***	0.0007	0.0119	0.0007
14	z_sad	z_median_age	-0.13	***	-0.02	**	-0.15	***	0	0.0042	0
15	z_sad	z_pop_density	-0.1	**	-0.02	*	-0.11	**	0.0011	0.0141	0.0012
16	z_sad	sdi	0.1	**	0.02	*	0.12	**	0.0047	0.0233	0.0048
17	z_i	z_pct_male	0.11	***	0.08	***	0.19	***	0	0	0
18	z_i	z_median_age	-0.13	***	-0.09	***	-0.22	***	0	0	0
19	z_i	z_pop_density	-0.13	***	-0.1	***	-0.23	***	0	0	0
20	z_i	sdi	0.35	***	0.26	***	0.62	***	0	0	0
21	z_you	z_pct_male	0.09	**	0.05	**	0.14	**	0.0021	0.0036	0.0022
22	z_you	z_median_age	-0.08	*	-0.04	*	-0.12	*	0.0188	0.0219	0.0188
23	z_you	z_pop_density	-0.12	***	-0.06	***	-0.18	***	0	0.0001	0
24	z_you	sdi	0.07	*	0.04	*	0.11	*	0.0368	0.0409	0.037
25	z_swear	z_pct_male	0.08	**	0.05	**	0.13	**	0.0027	0.0043	0.003
26	z_swear	z_median_age	-0.02		-0.02		-0.04		0.4044	0.4071	0.4047
27	z_swear	z_pop_density	-0.05		-0.04		-0.09		0.0511	0.0527	0.0507
28	z_swear	sdi	0.35	***	0.24	***	0.59	***	0	0	0
29	z_negate	z_pct_male	-0.03		-0.01		-0.04		0.3382	0.3531	0.3398
30	z_negate	z_median_age	-0.14	***	-0.04	***	-0.18	***	0	0.0005	0
31	z_negate	z_pop_density	-0.11	***	-0.03	**	-0.14	***	0.0002	0.001	0.0002
32	z_negate	sdi	0.2	***	0.06	***	0.26	***	0	0	0
33	z_we	z_pct_male	-0.06	*	-0.01	*	-0.07		0.0449	0.072	0.0461
34	z_we	z_median_age	0.04		0.01		0.04		0.2776	0.2982	0.278
35	z_we	z_pop_density	-0.04		-0.01		-0.05		0.1812	0.2099	0.1824
36	z_we	sdi	-0.13	***	-0.03	**	-0.16	***	0.0004	0.005	0.0004
37	z_ratio_we	z_pct_male	-0.08	**	-0.04	**	-0.13	**	0.0012	0.0027	0.0014
38	z_ratio_we	z_median_age	0.1	***	0.05	***	0.15	***	0.0004	0.0008	0.0004
39	z_ratio_we	z_pop_density	0.07	**	0.04	**	0.11	**	0.0073	0.0091	0.0073
40	z_ratio_we	sdi	-0.31	***	-0.16	***	-0.47	***	0	0	0
41	z_article	z_pct_male	-0.09	**	-0.03	**	-0.13	**	0.0011	0.0037	0.0013
42	z_article	z_median_age	-0.02		-0.01		-0.03		0.5187	0.5219	0.5185
43	z_article	z_pop_density	0.1	***	0.04	**	0.13	***	0.0008	0.0023	0.0008
44	z_article	sdi	-0.36	***	-0.13	***	-0.49	***	0	0	0
45	z_posemo	z_pct_male	-0.06		-0.01		-0.07		0.0605	0.0926	0.0615
46	z_posemo	z_median_age	-0.06		-0.01		-0.07		0.0541	0.0841	0.0549
47	z_posemo	z_pop_density	0		0		0		0.9894	0.9912	0.9897
48	z_posemo	sdi	-0.22	***	-0.04	***	-0.27	***	0	0.0002	0

## Sheet: R_LIWC_IVs
	pct_male	median_age	pctWhite	pctLatino	pctBlack	pctAsian	ADI	Financial_Strength	Economic_Hardship_and_Inequality	Educational_Attainment	pop_density	medianFamilyIncome	pctPeopleWithAtLeastHSEducation	pctPeopleWithLessThan9thGradeEducation	pctPeopleUnemployed
WC	-0.0644	0.2842	0.3073	-0.2161	-0.3838	0.1929	-0.4241	0.3544	-0.3036	0.3569	0.1343	0.3276	0.444	-0.3308	-0.2787
Analytic	-0.1351	0.305	0.1474	-0.2276	-0.191	0.1938	-0.4267	0.3918	-0.2696	0.3353	0.1522	0.3751	0.3968	-0.2961	-0.2456
Clout	-0.1046	0.3101	0.3378	-0.325	-0.2974	-0.0267	-0.3263	0.1451	-0.3535	0.3763	0.0034	0.2456	0.3795	-0.3304	-0.3581
Authentic	0.0627	-0.3271	-0.1688	0.1508	0.1786	-0.1111	0.3648	-0.2739	0.3385	-0.2466	-0.0263	-0.3028	-0.2783	0.2124	0.2405
Tone	-0.0863	0.1334	0.2781	-0.1418	-0.3061	0.0914	-0.3341	0.2127	-0.3217	0.2844	0.0521	0.2671	0.3363	-0.2383	-0.3681
WPS	-0.0644	0.2842	0.3073	-0.2161	-0.3838	0.1929	-0.4241	0.3544	-0.3036	0.3569	0.1343	0.3276	0.444	-0.3308	-0.2787
Sixltr	-0.1791	0.3222	0.0698	-0.1977	-0.1116	0.2137	-0.4262	0.4274	-0.2512	0.2903	0.1374	0.3658	0.3544	-0.2585	-0.1729
Dic	0.121	-0.2685	0.0343	0.0701	0.0514	-0.2873	0.3987	-0.475	0.1771	-0.1846	-0.2055	-0.3634	-0.2728	0.1592	0.1129
function	0.1352	-0.3153	0.0428	0.0715	0.0076	-0.1723	0.3265	-0.3667	0.1687	-0.169	-0.1624	-0.2971	-0.2197	0.1402	0.1005
pronoun	0.1203	-0.3077	-0.1556	0.1989	0.2143	-0.2349	0.4725	-0.4405	0.2979	-0.3536	-0.1663	-0.416	-0.4357	0.3114	0.2559
ppron	0.139	-0.2921	-0.1537	0.2401	0.2048	-0.239	0.491	-0.4475	0.3142	-0.3849	-0.1598	-0.436	-0.464	0.3378	0.2729
i	0.1486	-0.34	-0.2114	0.3066	0.2295	-0.184	0.5007	-0.403	0.3715	-0.4354	-0.1252	-0.431	-0.4953	0.3839	0.3216
we	-0.0517	0.098	0.1804	-0.1492	-0.1305	-0.0606	-0.0763	-0.0114	-0.1149	0.1478	-0.0617	0.0289	0.1384	-0.1259	-0.1404
you	0.1196	-0.1545	0.0304	0.0555	0.0428	-0.2403	0.2899	-0.3642	0.0965	-0.1413	-0.146	-0.2784	-0.2105	0.1161	0.0554
shehe	-0.0534	0.1	-0.1214	0.074	0.153	-0.0736	0.1219	-0.0989	0.0576	-0.151	-0.0377	-0.1037	-0.2031	0.1362	0.1571
they	-0.0468	-0.0032	-0.1363	-0.0672	0.1826	-0.0241	0.0435	-0.0384	0.0176	-0.0473	-0.0275	-0.0216	-0.0897	0.0469	0.0741
ipron	0.0111	-0.2291	-0.0933	-0.0126	0.1519	-0.1239	0.2157	-0.234	0.1202	-0.1086	-0.118	-0.1782	-0.1647	0.0999	0.0928
article	-0.0824	0.1603	0.3213	-0.2627	-0.3505	0.1427	-0.3813	0.2787	-0.2887	0.3815	0.0761	0.323	0.4423	-0.3375	-0.3055
prep	-0.0654	0.1226	0.2183	-0.2574	-0.233	0.1503	-0.3292	0.2521	-0.2273	0.3328	0.0808	0.2897	0.3795	-0.3041	-0.2641
auxverb	0.1438	-0.2274	0.0946	0.0879	-0.065	-0.1629	0.2642	-0.3235	0.1006	-0.1365	-0.1525	-0.2521	-0.1702	0.1103	0.0603
adverb	0.1319	-0.2183	-0.0759	0.1396	0.0668	-0.0276	0.2237	-0.1875	0.1691	-0.1765	-0.0576	-0.1952	-0.1772	0.148	0.1814
conj	0.064	-0.1119	0.162	0.0901	-0.201	0.0511	-0.0361	0.0103	-0.0657	-0.0045	-0.0318	0.0163	0.0425	0.0059	-0.0592
negate	-0.0047	-0.2196	-0.2368	0.0561	0.3136	-0.1246	0.2806	-0.2411	0.2168	-0.1823	-0.0843	-0.2293	-0.2539	0.1578	0.1791
verb	0.1375	-0.2804	0.0198	0.1124	0.0366	-0.2034	0.3497	-0.4005	0.1701	-0.1809	-0.1794	-0.3157	-0.2401	0.1527	0.1269
adj	0.03	0.1491	0.222	0.0223	-0.2382	-0.0279	-0.1282	0.0684	-0.1627	0.073	0.0694	0.1154	0.0943	-0.0488	-0.1402
compare	0.078	-0.0778	0.1452	-0.0229	-0.1053	-0.1204	0.1092	-0.1708	0.0171	-0.0104	-0.083	-0.1327	-0.0249	-0.0041	-0.0375
interrog	-0.0084	-0.1762	-0.1047	0.0918	0.0892	0.033	0.0825	-0.0446	0.0932	-0.0725	-0.0159	-0.0454	-0.0652	0.0573	0.1071
number	0.0088	-0.0497	0.165	-0.1184	-0.1497	0.0164	-0.0928	0.0185	-0.1026	0.1446	-0.0029	0.077	0.1631	-0.1103	-0.1418
quant	0.0288	-0.0563	0.1009	-0.058	-0.1176	0.0133	-0.0515	-0.0069	-0.0658	0.106	-0.0225	0.0294	0.1156	-0.1041	-0.1249
affect	0.0631	-0.087	0.0375	0.1845	-0.0471	-0.033	0.037	-0.0659	-0.0574	-0.1093	-0.0537	-0.0114	-0.1064	0.1175	-0.0132
posemo	-0.015	0.013	0.1294	0.0231	-0.125	-0.0092	-0.1045	0.0176	-0.1767	0.0646	-0.0172	0.0926	0.0721	-0.0378	-0.1728
negemo	0.1439	-0.1878	-0.1601	0.3263	0.133	-0.0484	0.2546	-0.1552	0.2	-0.3287	-0.0768	-0.1855	-0.3339	0.2957	0.2824
anx	0.0008	-0.0149	0.0318	0.0387	-0.041	0.0131	-0.0166	0.0239	-0.0081	-0.0014	-0.007	0.0115	0.019	0.0021	0.0294
anger	0.1204	-0.1736	-0.2695	0.3563	0.2359	-0.0053	0.2381	-0.103	0.2129	-0.3674	-0.047	-0.1582	-0.3731	0.3367	0.3119
sad	0.1403	-0.1877	0.0982	0.2042	-0.1176	-0.0989	0.1847	-0.1814	0.0904	-0.1705	-0.0956	-0.1702	-0.1676	0.1491	0.0766
social	0.0436	-0.1915	-0.0165	0.0512	0.1115	-0.2696	0.3333	-0.4034	0.1171	-0.1934	-0.1734	-0.2977	-0.2861	0.1766	0.0714
family	0.0524	-0.0691	-0.1315	0.145	0.1675	-0.1626	0.2613	-0.2388	0.1456	-0.24	-0.0971	-0.2132	-0.3055	0.2218	0.1478
friend	0.0443	-0.2284	0.0569	0.0782	-0.0442	-0.0934	0.1405	-0.1702	0.0623	-0.0715	-0.0725	-0.1177	-0.0774	0.0599	-0.0038
female	-0.0886	-0.1187	-0.2327	0.1128	0.286	-0.1324	0.2731	-0.2033	0.2186	-0.2427	-0.0466	-0.2213	-0.2951	0.222	0.2136
male	-0.0013	-0.0685	-0.0869	-0.0282	0.1675	-0.1691	0.2111	-0.2496	0.0908	-0.0974	-0.0929	-0.1864	-0.1852	0.0795	0.0747
cogproc	0.0648	-0.2214	-0.0566	0.035	0.1187	-0.1507	0.2877	-0.2994	0.1787	-0.1408	-0.1223	-0.2517	-0.1997	0.1165	0.1495
insight	0.0151	-0.0982	-0.0104	-0.05	0.0142	0.0352	0.0283	-0.0183	0.0495	0.018	-0.0057	-0.0258	0.012	-0.0218	0.0247
cause	0.0285	-0.1253	-0.0176	0.0453	-0.0125	0.1289	-0.078	0.0871	-0.0314	0.042	0.0266	0.0917	0.0721	-0.0376	-0.0178
discrep	0.1431	-0.0938	0.0705	0.0663	-0.0168	-0.2384	0.2812	-0.3468	0.096	-0.1478	-0.1535	-0.2679	-0.2065	0.1146	0.093
tentat	0.1078	-0.0428	0.1886	-0.0168	-0.1772	-0.1487	0.11	-0.1951	-0.0134	-0.0021	-0.1239	-0.1266	-0.0172	-0.0099	-0.0437
certain	-0.082	-0.0899	-0.1672	0.0102	0.2324	-0.091	0.1944	-0.1627	0.1587	-0.1165	-0.0381	-0.1602	-0.1691	0.1081	0.1708
differ	0.0591	-0.2448	-0.0976	0.0468	0.15	-0.115	0.2733	-0.2512	0.1998	-0.1601	-0.101	-0.2327	-0.2102	0.1363	0.1542
percept	0.0224	0.1005	0.021	0.071	-0.0593	-0.001	-0.0856	0.0945	-0.0672	0.014	0.0331	0.0511	0.0408	-0.0193	-0.031
see	0.0602	0.1821	0.1071	0.0562	-0.1549	0.0176	-0.1692	0.1656	-0.1413	0.0596	0.0408	0.1154	0.1065	-0.0517	-0.0769
hear	-0.0721	-0.0144	-0.0735	-0.0937	0.0859	-0.0227	0.0248	-0.0467	0.0192	0.0469	0.0342	-0.0244	0.0091	-0.0619	-0.0032
feel	0.0108	-0.095	-0.0626	0.1452	0.0689	-0.0526	0.1629	-0.1178	0.1318	-0.1533	-0.059	-0.1375	-0.1618	0.1475	0.1142
bio	0.0972	-0.085	-0.095	0.3059	0.0443	0.0109	0.0975	-0.0146	0.0719	-0.2447	-0.0532	-0.0727	-0.2235	0.2296	0.1694
body	0.0445	-0.1425	-0.3092	0.219	0.3223	-0.0353	0.2237	-0.1167	0.2144	-0.2572	-0.0414	-0.1672	-0.2843	0.2318	0.2964
health	0.041	-0.0205	-0.0755	0.0753	0.0531	-0.0412	0.173	-0.1315	0.1562	-0.1038	-0.0327	-0.1835	-0.1253	0.0725	0.1857
sexual	0.1051	-0.0471	-0.0691	0.2123	0.0169	0.1059	-0.0428	0.1187	-0.0227	-0.1628	0.0089	0.0725	-0.1352	0.1652	0.1107
ingest	-0.042	0.0974	0.05	0.0721	-0.111	0.1327	-0.2216	0.2393	-0.1381	0.0819	0.0333	0.1962	0.1563	-0.0735	-0.1087
drives	-0.0599	-0.0923	0.1258	-0.1644	-0.0339	-0.1441	0.0565	-0.1965	-0.0772	0.0972	-0.133	-0.0581	0.0453	-0.0715	-0.1484
affiliation	0.0126	-0.1026	0.1757	0.0157	-0.1374	-0.1388	0.0976	-0.1861	-0.0464	-0.0445	-0.119	-0.1035	-0.0664	0.0634	-0.1072
achieve	-0.0606	0.0231	0.2484	-0.2002	-0.1892	-0.0155	-0.1737	0.0064	-0.2411	0.259	-0.0527	0.1403	0.2515	-0.2203	-0.3057
power	-0.1336	-0.0592	-0.0695	-0.2288	0.1629	-0.0729	0.0333	-0.0907	0.021	0.125	-0.043	-0.0231	0.0696	-0.1185	-0.0056
reward	-0.0277	-0.0415	0.1701	-0.1157	-0.1059	-0.0987	-0.001	-0.1281	-0.1011	0.125	-0.0981	-0.0005	0.102	-0.0934	-0.1926
risk	0.0689	-0.029	-0.0273	-0.0341	0.0399	-0.0216	0.0477	-0.067	0.0187	-0.0051	-0.0408	-0.0333	-0.0296	-0.0174	0.0158
focuspast	-0.0087	-0.172	-0.2454	0.1437	0.2387	0.0263	0.1911	-0.1053	0.1938	-0.1963	-0.0134	-0.1459	-0.2148	0.1621	0.2267
focuspresent	0.1241	-0.2899	0.0425	0.1018	0.0121	-0.1875	0.3129	-0.3687	0.1456	-0.1523	-0.1668	-0.2743	-0.2049	0.1371	0.0904
focusfuture	0.0064	-0.2229	-0.158	0.0782	0.2169	-0.138	0.2698	-0.2513	0.19	-0.1726	-0.0787	-0.224	-0.2228	0.1513	0.1164
relativ	-0.0775	0.0741	0.009	-0.151	-0.005	-0.0177	-0.0412	0.0391	0.0321	0.1354	0.086	0.0417	0.1362	-0.1291	-0.0214
motion	0.0172	-0.079	-0.0624	0.0269	0.0874	-0.049	0.1005	-0.0907	0.0843	-0.0468	-0.0635	-0.0949	-0.0482	0.046	0.069
space	-0.0584	0.2018	-0.0229	-0.2189	0.0352	0.0128	-0.1062	0.1076	-0.0106	0.1734	0.0606	0.0792	0.1689	-0.177	-0.023
time	-0.0607	-0.0959	0.0447	0.0103	-0.0649	-0.0133	0.0167	-0.0168	0.0374	0.0257	0.1046	0.0195	0.0345	-0.0104	-0.0227
work	0.037	0.2212	0.3058	-0.2361	-0.2362	-0.2012	-0.0105	-0.1474	-0.1322	0.1798	-0.1281	-0.0366	0.1299	-0.1681	-0.1535
leisure	-0.1035	0.1699	0.1704	-0.068	-0.2043	0.1414	-0.335	0.278	-0.2557	0.2483	0.0855	0.2802	0.3209	-0.2073	-0.2561
home	0.0206	0.0394	-0.0284	0.0481	0.0117	-0.0137	0.0239	-0.0056	0.0128	-0.0549	-0.0152	-0.0397	-0.0536	0.0477	0.0464
money	0.005	0.2377	0.0745	-0.1128	-0.078	-0.0015	-0.0939	0.054	-0.0869	0.1133	-0.0092	0.067	0.1176	-0.1259	-0.0161
relig	-0.0628	0.0051	-0.1915	-0.0584	0.2865	-0.164	0.2583	-0.2532	0.1704	-0.1256	-0.0666	-0.2547	-0.229	0.0988	0.1669
death	0.0178	-0.0674	-0.04	0.0706	0.0317	0.017	0.0507	-0.0027	0.0668	-0.0826	0.009	-0.0337	-0.1017	0.0787	0.0673
informal	0.0488	-0.2625	-0.438	0.2881	0.4451	-0.0487	0.3597	-0.2168	0.3277	-0.383	-0.0479	-0.2713	-0.4286	0.3367	0.3544
swear	0.0704	-0.2044	-0.4482	0.3649	0.4266	0.0269	0.2726	-0.0919	0.2818	-0.4158	-0.0088	-0.1781	-0.4289	0.3752	0.3892
netspeak	0.0419	-0.3141	-0.4807	0.2949	0.4822	-0.0218	0.358	-0.1896	0.3553	-0.3938	-0.0174	-0.2629	-0.4369	0.3539	0.3519
assent	-0.0764	0.0897	0.0239	-0.0506	-0.0091	-0.0366	-0.0067	-0.0454	-0.0559	0.0491	-0.0415	-0.0189	0.0411	-0.0477	-0.0464
nonflu	-0.0062	0.0877	0.1205	-0.0967	-0.0991	-0.0402	-0.015	-0.0611	-0.059	0.1105	-0.0208	-0.0013	0.0804	-0.1167	-0.0642
filler	0.0166	-0.114	-0.0259	-0.0063	0.0226	0.0025	0.0594	-0.0511	0.0617	-0.0106	-0.0172	-0.0679	-0.0091	-0.0131	0.0236

## Sheet: R_LIWC_IVsExcludingSouthCali
	pct_male	median_age	pctWhite	pctLatino	pctBlack	pctAsian	ADI	Financial_Strength	Economic_Hardship_and_Inequality	Educational_Attainment	pop_density	medianFamilyIncome	pctPeopleWithAtLeastHSEducation	pctPeopleWithLessThan9thGradeEducation	pctPeopleUnemployed
WC	-0.07	0.29	0.31	-0.22	-0.38	0.19	-0.42	0.35	-0.3	0.37	0.13	0.33	0.45	-0.34	-0.28
Analytic	-0.14	0.31	0.15	-0.23	-0.19	0.19	-0.42	0.39	-0.27	0.34	0.15	0.37	0.4	-0.3	-0.24
Clout	-0.1	0.31	0.33	-0.32	-0.3	-0.02	-0.33	0.15	-0.35	0.37	0	0.25	0.37	-0.32	-0.35
Authentic	0.06	-0.33	-0.17	0.15	0.18	-0.11	0.36	-0.28	0.34	-0.25	-0.03	-0.3	-0.28	0.21	0.24
Tone	-0.09	0.13	0.28	-0.14	-0.31	0.09	-0.33	0.21	-0.32	0.29	0.05	0.27	0.34	-0.24	-0.37
WPS	-0.07	0.29	0.31	-0.22	-0.38	0.19	-0.42	0.35	-0.3	0.37	0.13	0.33	0.45	-0.34	-0.28
Sixltr	-0.18	0.32	0.07	-0.21	-0.11	0.21	-0.42	0.43	-0.25	0.3	0.14	0.36	0.36	-0.27	-0.17
Dic	0.12	-0.27	0.03	0.08	0.05	-0.28	0.4	-0.47	0.18	-0.2	-0.2	-0.36	-0.28	0.17	0.11
function	0.14	-0.32	0.04	0.08	0.01	-0.17	0.32	-0.36	0.17	-0.18	-0.16	-0.3	-0.22	0.15	0.1
pronoun	0.12	-0.31	-0.16	0.2	0.21	-0.24	0.47	-0.44	0.3	-0.36	-0.17	-0.41	-0.44	0.32	0.25
ppron	0.14	-0.29	-0.15	0.24	0.2	-0.24	0.49	-0.45	0.31	-0.39	-0.16	-0.43	-0.47	0.34	0.27
i	0.15	-0.34	-0.21	0.3	0.23	-0.19	0.5	-0.41	0.37	-0.44	-0.13	-0.43	-0.49	0.38	0.32
we	-0.05	0.09	0.18	-0.14	-0.13	-0.06	-0.07	-0.01	-0.11	0.14	-0.06	0.03	0.13	-0.12	-0.13
you	0.12	-0.16	0.03	0.06	0.04	-0.24	0.29	-0.36	0.1	-0.15	-0.15	-0.28	-0.21	0.12	0.06
shehe	-0.05	0.1	-0.12	0.07	0.15	-0.07	0.12	-0.1	0.06	-0.15	-0.04	-0.1	-0.2	0.14	0.16
they	-0.05	-0.01	-0.14	-0.06	0.18	-0.02	0.04	-0.03	0.02	-0.06	-0.03	-0.02	-0.1	0.06	0.08
ipron	0.01	-0.23	-0.1	-0.01	0.15	-0.12	0.21	-0.23	0.12	-0.12	-0.12	-0.18	-0.17	0.11	0.09
article	-0.08	0.16	0.32	-0.27	-0.35	0.15	-0.38	0.28	-0.29	0.39	0.08	0.32	0.44	-0.34	-0.31
prep	-0.06	0.12	0.22	-0.26	-0.23	0.16	-0.33	0.26	-0.23	0.34	0.08	0.29	0.38	-0.31	-0.26
auxverb	0.14	-0.23	0.09	0.09	-0.07	-0.16	0.26	-0.32	0.1	-0.14	-0.15	-0.25	-0.17	0.11	0.06
adverb	0.13	-0.22	-0.07	0.14	0.07	-0.03	0.22	-0.19	0.17	-0.18	-0.06	-0.19	-0.17	0.15	0.18
conj	0.06	-0.11	0.16	0.09	-0.2	0.05	-0.03	0.01	-0.06	-0.01	-0.03	0.02	0.04	0.01	-0.06
negate	0	-0.22	-0.24	0.06	0.31	-0.12	0.28	-0.24	0.22	-0.19	-0.08	-0.23	-0.26	0.16	0.18
verb	0.14	-0.28	0.02	0.12	0.04	-0.2	0.35	-0.4	0.17	-0.19	-0.18	-0.31	-0.24	0.16	0.12
adj	0.03	0.15	0.22	0.03	-0.24	-0.02	-0.13	0.07	-0.16	0.07	0.07	0.12	0.09	-0.04	-0.14
compare	0.08	-0.08	0.15	-0.03	-0.1	-0.12	0.1	-0.17	0.01	0	-0.08	-0.13	-0.02	-0.01	-0.05
interrog	-0.01	-0.18	-0.1	0.09	0.09	0.03	0.08	-0.04	0.09	-0.07	-0.02	-0.04	-0.07	0.06	0.11
number	0.01	-0.05	0.16	-0.11	-0.15	0.02	-0.09	0.02	-0.1	0.14	0	0.08	0.16	-0.11	-0.14
quant	0.03	-0.06	0.1	-0.06	-0.12	0.02	-0.05	-0.01	-0.07	0.11	-0.02	0.03	0.12	-0.11	-0.13
affect	0.06	-0.09	0.04	0.19	-0.05	-0.03	0.04	-0.07	-0.06	-0.11	-0.05	-0.01	-0.11	0.12	-0.02
posemo	-0.01	0.01	0.13	0.03	-0.13	-0.01	-0.1	0.02	-0.18	0.06	-0.02	0.09	0.07	-0.03	-0.17
negemo	0.14	-0.18	-0.16	0.32	0.14	-0.05	0.25	-0.16	0.2	-0.32	-0.08	-0.18	-0.33	0.29	0.27
anx	0	-0.01	0.03	0.03	-0.04	0.01	-0.02	0.02	-0.01	0	-0.01	0.01	0.02	0	0.03
anger	0.12	-0.17	-0.27	0.35	0.24	-0.01	0.23	-0.11	0.21	-0.36	-0.05	-0.16	-0.37	0.33	0.3
sad	0.14	-0.19	0.1	0.21	-0.12	-0.1	0.18	-0.18	0.09	-0.17	-0.1	-0.17	-0.17	0.15	0.07
social	0.05	-0.19	-0.02	0.06	0.11	-0.26	0.33	-0.4	0.12	-0.21	-0.17	-0.3	-0.29	0.19	0.07
family	0.05	-0.07	-0.13	0.15	0.17	-0.16	0.26	-0.24	0.14	-0.24	-0.1	-0.21	-0.31	0.22	0.15
friend	0.04	-0.23	0.06	0.08	-0.04	-0.1	0.14	-0.17	0.06	-0.07	-0.07	-0.12	-0.08	0.06	-0.01
female	-0.09	-0.12	-0.23	0.12	0.29	-0.13	0.27	-0.2	0.22	-0.25	-0.05	-0.22	-0.3	0.23	0.22
male	0	-0.07	-0.09	-0.02	0.17	-0.16	0.21	-0.25	0.09	-0.11	-0.09	-0.18	-0.19	0.09	0.08
cogproc	0.07	-0.22	-0.06	0.04	0.12	-0.14	0.28	-0.29	0.18	-0.15	-0.12	-0.25	-0.2	0.12	0.15
insight	0.02	-0.1	-0.01	-0.05	0.01	0.04	0.03	-0.02	0.05	0.02	-0.01	-0.02	0.01	-0.02	0.02
cause	0.03	-0.13	-0.02	0.05	-0.01	0.13	-0.08	0.09	-0.03	0.04	0.03	0.09	0.07	-0.04	-0.02
discrep	0.14	-0.1	0.07	0.08	-0.02	-0.23	0.28	-0.34	0.1	-0.16	-0.15	-0.27	-0.21	0.12	0.09
tentat	0.11	-0.04	0.19	-0.01	-0.18	-0.14	0.11	-0.19	-0.01	-0.01	-0.12	-0.13	-0.02	-0.01	-0.04
certain	-0.08	-0.09	-0.17	0.01	0.23	-0.09	0.19	-0.16	0.16	-0.12	-0.04	-0.16	-0.17	0.11	0.17
differ	0.06	-0.25	-0.1	0.05	0.15	-0.11	0.27	-0.25	0.2	-0.17	-0.1	-0.23	-0.21	0.14	0.15
percept	0.02	0.1	0.02	0.07	-0.06	0	-0.09	0.09	-0.07	0.02	0.03	0.05	0.04	-0.02	-0.03
see	0.06	0.18	0.11	0.06	-0.15	0.01	-0.17	0.16	-0.14	0.06	0.04	0.11	0.11	-0.05	-0.07
hear	-0.07	-0.02	-0.08	-0.09	0.08	-0.02	0.02	-0.04	0.02	0.04	0.03	-0.02	0.01	-0.06	0
feel	0.01	-0.09	-0.06	0.14	0.07	-0.05	0.16	-0.12	0.13	-0.15	-0.06	-0.14	-0.16	0.14	0.11
bio	0.09	-0.08	-0.09	0.3	0.05	0	0.1	-0.02	0.07	-0.24	-0.05	-0.07	-0.22	0.22	0.16
body	0.04	-0.14	-0.31	0.22	0.32	-0.04	0.22	-0.12	0.21	-0.26	-0.04	-0.17	-0.28	0.23	0.29
health	0.04	-0.02	-0.07	0.07	0.05	-0.04	0.17	-0.13	0.15	-0.1	-0.03	-0.18	-0.12	0.07	0.18
sexual	0.1	-0.04	-0.06	0.2	0.02	0.1	-0.04	0.12	-0.03	-0.15	0.01	0.07	-0.13	0.16	0.1
ingest	-0.04	0.1	0.05	0.07	-0.11	0.13	-0.22	0.23	-0.14	0.09	0.03	0.19	0.16	-0.08	-0.11
drives	-0.06	-0.1	0.12	-0.15	-0.04	-0.13	0.05	-0.19	-0.08	0.08	-0.13	-0.06	0.04	-0.06	-0.14
affiliation	0.01	-0.11	0.17	0.02	-0.14	-0.14	0.1	-0.18	-0.05	-0.05	-0.12	-0.1	-0.07	0.07	-0.11
achieve	-0.06	0.02	0.25	-0.19	-0.19	-0.01	-0.18	0.02	-0.24	0.25	-0.05	0.14	0.25	-0.21	-0.31
power	-0.13	-0.06	-0.08	-0.22	0.16	-0.06	0.03	-0.08	0.02	0.11	-0.04	-0.02	0.06	-0.11	0
reward	-0.03	-0.04	0.17	-0.11	-0.11	-0.09	0	-0.12	-0.1	0.12	-0.1	0	0.1	-0.09	-0.19
risk	0.07	-0.03	-0.03	-0.03	0.04	-0.02	0.05	-0.07	0.02	-0.01	-0.04	-0.03	-0.03	-0.02	0.02
focuspast	-0.01	-0.17	-0.24	0.14	0.24	0.02	0.19	-0.11	0.19	-0.19	-0.01	-0.15	-0.21	0.16	0.22
focuspresent	0.12	-0.29	0.04	0.11	0.01	-0.18	0.31	-0.36	0.14	-0.16	-0.17	-0.27	-0.21	0.14	0.09
focusfuture	0.01	-0.22	-0.16	0.08	0.22	-0.14	0.27	-0.25	0.19	-0.18	-0.08	-0.22	-0.23	0.16	0.12
relativ	-0.08	0.07	0.01	-0.15	-0.01	-0.02	-0.04	0.04	0.03	0.14	0.09	0.04	0.14	-0.13	-0.02
motion	0.02	-0.08	-0.06	0.02	0.09	-0.05	0.1	-0.09	0.08	-0.04	-0.06	-0.09	-0.04	0.04	0.06
space	-0.06	0.2	-0.03	-0.22	0.03	0.02	-0.11	0.11	-0.01	0.17	0.06	0.08	0.17	-0.17	-0.02
time	-0.06	-0.1	0.05	0.01	-0.06	-0.01	0.02	-0.02	0.04	0.03	0.1	0.02	0.04	-0.01	-0.02
work	0.04	0.22	0.3	-0.22	-0.24	-0.19	-0.01	-0.14	-0.13	0.17	-0.13	-0.03	0.12	-0.16	-0.15
leisure	-0.11	0.17	0.17	-0.08	-0.2	0.14	-0.33	0.27	-0.26	0.26	0.09	0.28	0.33	-0.22	-0.26
home	0.02	0.04	-0.03	0.05	0.01	-0.01	0.02	-0.01	0.01	-0.05	-0.01	-0.04	-0.05	0.05	0.04
money	0.01	0.24	0.07	-0.11	-0.08	0	-0.09	0.06	-0.09	0.11	-0.01	0.07	0.11	-0.12	-0.01
relig	-0.06	0	-0.19	-0.06	0.29	-0.16	0.26	-0.25	0.17	-0.13	-0.07	-0.25	-0.23	0.1	0.17
death	0.02	-0.07	-0.04	0.07	0.03	0.02	0.05	0	0.07	-0.08	0.01	-0.03	-0.1	0.08	0.07
informal	0.05	-0.26	-0.44	0.29	0.45	-0.05	0.36	-0.22	0.33	-0.39	-0.05	-0.27	-0.43	0.34	0.35
swear	0.07	-0.2	-0.45	0.36	0.43	0.02	0.27	-0.1	0.28	-0.41	-0.01	-0.18	-0.42	0.37	0.38
netspeak	0.04	-0.31	-0.48	0.3	0.48	-0.03	0.36	-0.19	0.36	-0.4	-0.02	-0.26	-0.44	0.36	0.35
assent	-0.08	0.09	0.02	-0.05	-0.01	-0.03	-0.01	-0.04	-0.06	0.04	-0.04	-0.02	0.04	-0.04	-0.04
nonflu	-0.01	0.09	0.12	-0.1	-0.1	-0.04	-0.02	-0.06	-0.06	0.11	-0.02	0	0.08	-0.12	-0.07
filler	0.02	-0.11	-0.03	0	0.02	0	0.06	-0.05	0.06	-0.01	-0.02	-0.07	-0.01	-0.01	0.03

## Sheet: R_IVsAll
	pct_male	median_age	pctWhite	pctLatino	pctBlack	pctAsian	ADI	Financial_Strength	Economic_Hardship_and_Inequality	Educational_Attainment	pop_density	medianFamilyIncome	pctPeopleWithAtLeastHSEducation	pctPeopleWithLessThan9thGradeEducation	pctPeopleUnemployed	PoorPH	PoorMH
pct_male	1	-0.1583	0.2214	0.2319	-0.2745	-0.0339	0.0032	-0.0525	-0.1413	-0.1643	-0.1156	-0.0058	-0.1421	0.1762	-0.1477	-0.0829	-0.2127
median_age	-0.1583	1	0.3047	-0.292	-0.202	-0.2039	-0.1378	-0.0138	-0.2399	0.259	-0.0594	0.0361	0.1593	-0.2408	-0.0556	-0.0636	0.0759
pctWhite	0.2214	0.3047	1	-0.1288	-0.8759	-0.332	-0.2072	-0.1334	-0.5056	0.293	-0.2607	0.0818	0.2955	-0.2345	-0.4865	-0.1597	-0.105
pctLatino	0.2319	-0.292	-0.1288	1	-0.1288	0.1914	0.1816	0.0887	0.1635	-0.7524	0.1017	-0.0788	-0.6022	0.7569	0.1454	0.0574	-0.1701
pctBlack	-0.2745	-0.202	-0.8759	-0.1288	1	0.0308	0.2781	-0.0662	0.4915	-0.0982	0.1375	-0.1867	-0.1976	0.0562	0.446	0.1903	0.1798
pctAsian	-0.0339	-0.2039	-0.332	0.1914	0.0308	1	-0.4635	0.6977	-0.1255	-0.0472	0.323	0.525	0.132	0.0568	-0.0512	-0.3457	-0.3313
ADI	0.0032	-0.1378	-0.2072	0.1816	0.2781	-0.4635	1	-0.8565	0.839	-0.5519	-0.0632	-0.9513	-0.7023	0.4878	0.5844	0.767	0.6156
Financial_Strength	-0.0525	-0.0138	-0.1334	0.0887	-0.0662	0.6977	-0.8565	1	-0.496	0.2044	0.3192	0.8968	0.4024	-0.1619	-0.2988	-0.6285	-0.5283
Economic_Hardship_and_Inequality	-0.1413	-0.2399	-0.5056	0.1635	0.4915	-0.1255	0.839	-0.496	1	-0.4772	0.2498	-0.7404	-0.5706	0.4008	0.7131	0.6874	0.5813
Educational_Attainment	-0.1643	0.259	0.293	-0.7524	-0.0982	-0.0472	-0.5519	0.2044	-0.4772	1	-0.1168	0.4074	0.9446	-0.9769	-0.3894	-0.379	-0.1666
pop_density	-0.1156	-0.0594	-0.2607	0.1017	0.1375	0.323	-0.0632	0.3192	0.2498	-0.1168	1	0.1212	-0.046	0.0997	0.0478	-0.07	-0.0648
medianFamilyIncome	-0.0058	0.0361	0.0818	-0.0788	-0.1867	0.525	-0.9513	0.8968	-0.7404	0.4074	0.1212	1	0.562	-0.3373	-0.5004	-0.7372	-0.6212
pctPeopleWithAtLeastHSEducation	-0.1421	0.1593	0.2955	-0.6022	-0.1976	0.132	-0.7023	0.4024	-0.5706	0.9446	-0.046	0.562	1	-0.9154	-0.4605	-0.5209	-0.3261
pctPeopleWithLessThan9thGradeEducation	0.1762	-0.2408	-0.2345	0.7569	0.0562	0.0568	0.4878	-0.1619	0.4008	-0.9769	0.0997	-0.3373	-0.9154	1	0.3154	0.3124	0.0986
pctPeopleUnemployed	-0.1477	-0.0556	-0.4865	0.1454	0.446	-0.0512	0.5844	-0.2988	0.7131	-0.3894	0.0478	-0.5004	-0.4605	0.3154	1	0.558	0.501
PoorPH	-0.0829	-0.0636	-0.1597	0.0574	0.1903	-0.3457	0.767	-0.6285	0.6874	-0.379	-0.07	-0.7372	-0.5209	0.3124	0.558	1	0.8712
PoorMH	-0.2127	0.0759	-0.105	-0.1701	0.1798	-0.3313	0.6156	-0.5283	0.5813	-0.1666	-0.0648	-0.6212	-0.3261	0.0986	0.501	0.8712	1

## Sheet: R_LIWC_All
	Tone	WPS	Sixltr	Dic	function	pronoun	ppron	i	we	you	shehe	they	ipron	article	prep	auxverb	adverb	conj	negate	verb	adj	compare	interrog	number	quant	affect	posemo	negemo	anx	anger	sad	social	family	friend	female	male	cogproc	insight	cause	discrep	tentat	certain	differ	percept	see	hear	feel	bio	body
Tone	1	0.5515	0.4558	-0.3115	-0.4106	-0.511	-0.5166	-0.5567	0.2011	-0.2337	-0.2256	-0.1304	-0.2789	0.3783	0.3865	-0.379	-0.3286	0.0329	-0.4776	-0.4497	0.3311	-0.0648	-0.29	0.1458	0.1816	0.2384	0.6108	-0.627	-0.0999	-0.6025	-0.3039	-0.2079	-0.267	-0.0705	-0.2575	-0.2374	-0.3554	-0.0387	-0.0809	-0.2808	-0.0492	-0.2075	-0.4011	0.1121	0.1987	0.0816	-0.2271	-0.2944	-0.4784
WPS	0.5515	1	0.709	-0.6053	-0.4857	-0.7495	-0.7391	-0.7596	0.3676	-0.5311	-0.1844	-0.099	-0.4686	0.5968	0.6751	-0.4381	-0.4277	0.083	-0.5832	-0.5671	0.0456	-0.125	-0.3447	0.1494	0.0788	-0.3615	-0.0745	-0.5742	-0.0307	-0.5433	-0.311	-0.5221	-0.4318	-0.2538	-0.4586	-0.3632	-0.4909	-0.0192	-0.0723	-0.3888	-0.0924	-0.3854	-0.4374	0.1259	0.2851	-0.0479	-0.2639	-0.3128	-0.5165
Sixltr	0.4558	0.709	1	-0.8211	-0.7808	-0.8373	-0.8245	-0.7968	0.3133	-0.6695	-0.1834	-0.1615	-0.5277	0.4988	0.5297	-0.6867	-0.555	-0.2562	-0.6021	-0.7773	-0.0256	-0.2526	-0.3797	0.0188	-0.0863	-0.3744	-0.0846	-0.5859	-0.0521	-0.4796	-0.4381	-0.5979	-0.3232	-0.3324	-0.3716	-0.3189	-0.6563	-0.12	-0.2095	-0.5253	-0.2936	-0.3423	-0.5957	0.1842	0.3652	-0.0605	-0.2592	-0.2514	-0.4048
Dic	-0.3115	-0.6053	-0.8211	1	0.8387	0.8274	0.7959	0.7354	-0.2196	0.69	0.1967	0.14	0.5813	-0.4516	-0.4336	0.7308	0.5613	0.3213	0.5579	0.8121	0.0752	0.3096	0.3353	0.0075	0.1322	0.4427	0.1899	0.5335	0.0781	0.3984	0.4249	0.6948	0.3448	0.3469	0.4064	0.3533	0.7019	0.1557	0.1993	0.5717	0.3642	0.3807	0.5861	-0.1443	-0.2939	0.0447	0.243	0.2734	0.3407
function	-0.4106	-0.4857	-0.7808	0.8387	1	0.8409	0.798	0.743	-0.2176	0.662	0.2065	0.1879	0.6241	-0.3068	-0.3191	0.8411	0.6514	0.4462	0.5956	0.8302	-0.1551	0.2597	0.4261	0.0253	0.0889	0.2015	-0.0552	0.4966	0.1053	0.3515	0.4343	0.5888	0.2061	0.3335	0.3277	0.246	0.7075	0.1812	0.2266	0.5403	0.3474	0.3245	0.6785	-0.2272	-0.3276	-0.0534	0.2015	0.1932	0.2829
pronoun	-0.511	-0.7495	-0.8373	0.8274	0.8409	1	0.9719	0.9221	-0.251	0.7616	0.2634	0.1876	0.6705	-0.6344	-0.6612	0.713	0.5645	0.2491	0.6219	0.8046	-0.1254	0.202	0.4434	-0.1092	0.0303	0.3194	0.019	0.5953	0.072	0.4898	0.4395	0.7117	0.3682	0.3393	0.4871	0.3058	0.6967	0.1726	0.1659	0.5678	0.2704	0.4089	0.6109	-0.1581	-0.3085	0.0235	0.255	0.3167	0.4628
ppron	-0.5166	-0.7391	-0.8245	0.7959	0.798	0.9719	1	0.9474	-0.2362	0.7808	0.2722	0.1777	0.4776	-0.6418	-0.6635	0.6736	0.5588	0.2403	0.5936	0.7764	-0.1067	0.211	0.3682	-0.1154	0.0226	0.3127	0.0097	0.6002	0.0549	0.505	0.4531	0.7109	0.3845	0.3421	0.4816	0.3139	0.6389	0.1472	0.1335	0.5651	0.2273	0.3608	0.5824	-0.1411	-0.2912	0.022	0.2585	0.3434	0.47
i	-0.5567	-0.7596	-0.7968	0.7354	0.743	0.9221	0.9474	1	-0.3647	0.6025	0.1567	0.0917	0.4565	-0.6153	-0.6579	0.6264	0.5641	0.1847	0.5903	0.7117	-0.1017	0.1931	0.3585	-0.1473	0.0024	0.287	-0.0341	0.6288	0.0705	0.5385	0.4605	0.547	0.3873	0.3329	0.4504	0.2733	0.6018	0.1536	0.1317	0.5088	0.171	0.3411	0.5537	-0.1048	-0.2723	0.0328	0.2801	0.3844	0.4991
we	0.2011	0.3676	0.3133	-0.2196	-0.2176	-0.251	-0.2362	-0.3647	1	-0.2442	-0.0772	-0.0945	-0.1918	0.1452	0.3025	-0.198	-0.2999	-0.0208	-0.3228	-0.1658	-0.1256	-0.0789	-0.258	0.0554	0.0031	-0.304	-0.1565	-0.3303	-0.1226	-0.3023	-0.1392	-0.0237	-0.1487	-0.1242	-0.187	-0.1529	-0.2789	-0.0896	-0.108	-0.1038	-0.0657	-0.1714	-0.2475	0.0282	0.1545	-0.0841	-0.1176	-0.1913	-0.2652
you	-0.2337	-0.5311	-0.6695	0.69	0.662	0.7616	0.7808	0.6025	-0.2442	1	0.1475	0.1092	0.3838	-0.4605	-0.5055	0.5705	0.4213	0.2487	0.447	0.6525	0.0365	0.2215	0.3139	-0.015	0.0818	0.39	0.2116	0.3903	0.0267	0.2856	0.3508	0.7285	0.2533	0.2966	0.35	0.2295	0.5359	0.1021	0.1129	0.5113	0.2766	0.2782	0.4669	-0.1469	-0.252	0.0363	0.1371	0.1953	0.2706
shehe	-0.2256	-0.1844	-0.1834	0.1967	0.2065	0.2634	0.2722	0.1567	-0.0772	0.1475	1	0.1494	0.1289	-0.2366	-0.2305	0.1848	0.1673	0.1459	0.2114	0.2118	-0.1278	-0.0626	0.1391	-0.0397	-0.088	0.074	-0.036	0.2194	0.0715	0.2566	0.0255	0.3366	0.1694	0.0523	0.3462	0.3971	0.1945	0.0155	0.0479	0.1163	0.0854	0.1543	0.1928	-0.0671	-0.0933	-0.0396	0.1103	0.102	0.2215
they	-0.1304	-0.099	-0.1615	0.14	0.1879	0.1876	0.1777	0.0917	-0.0945	0.1092	0.1494	1	0.14	-0.0894	-0.0724	0.1253	0.1058	0.0549	0.1555	0.1528	-0.0808	0.0802	0.1278	0.028	0.0483	0.0087	-0.0402	0.0884	0.0206	0.1036	-0.0326	0.2478	0.0524	0.0018	0.1082	0.1199	0.2018	0.0566	0.0561	0.0871	0.0789	0.168	0.1882	-0.1383	-0.1391	0.003	0.0061	-0.0487	0.0965
ipron	-0.2789	-0.4686	-0.5277	0.5813	0.6241	0.6705	0.4776	0.4565	-0.1918	0.3838	0.1289	0.14	1	-0.3455	-0.3782	0.5391	0.3419	0.1743	0.4495	0.5577	-0.1315	0.091	0.4944	-0.047	0.0393	0.2083	0.0422	0.331	0.0955	0.2376	0.2113	0.4195	0.1644	0.19	0.3034	0.1539	0.5853	0.1811	0.1988	0.3385	0.2885	0.3899	0.443	-0.1453	-0.2323	0.0171	0.1373	0.1016	0.2474
article	0.3783	0.5968	0.4988	-0.4516	-0.3068	-0.6344	-0.6418	-0.6153	0.1452	-0.4605	-0.2366	-0.0894	-0.3455	1	0.5505	-0.3379	-0.3468	-0.0642	-0.4759	-0.4244	0.0362	-0.0636	-0.2111	0.2085	0.026	-0.2718	-0.0599	-0.4399	-0.0335	-0.4498	-0.196	-0.4571	-0.3105	-0.138	-0.4012	-0.1999	-0.4119	-0.011	-0.0377	-0.3712	-0.1204	-0.2956	-0.3817	0.0353	0.155	-0.0721	-0.1811	-0.2753	-0.4164
prep	0.3865	0.6751	0.5297	-0.4336	-0.3191	-0.6612	-0.6635	-0.6579	0.3025	-0.5055	-0.2305	-0.0724	-0.3782	0.5505	1	-0.4387	-0.4255	-0.0805	-0.4797	-0.4607	-0.0892	-0.0297	-0.331	0.2148	0.0255	-0.4352	-0.1841	-0.5297	-0.046	-0.4616	-0.3242	-0.4391	-0.3656	-0.2177	-0.4065	-0.1897	-0.4567	-0.0973	-0.1093	-0.3566	-0.1161	-0.3387	-0.373	-0.046	0.1073	-0.0928	-0.2445	-0.3482	-0.4494
auxverb	-0.379	-0.4381	-0.6867	0.7308	0.8411	0.713	0.6736	0.6264	-0.198	0.5705	0.1848	0.1253	0.5391	-0.3379	-0.4387	1	0.5176	0.3275	0.5274	0.8332	-0.0326	0.2138	0.3826	-0.0368	0.0384	0.2456	0.0037	0.4862	0.1152	0.3476	0.397	0.4734	0.1761	0.3043	0.2715	0.1938	0.6402	0.1176	0.2417	0.5408	0.3099	0.2925	0.5872	-0.1555	-0.2381	-0.0323	0.1699	0.1745	0.241
adverb	-0.3286	-0.4277	-0.555	0.5613	0.6514	0.5645	0.5588	0.5641	-0.2999	0.4213	0.1673	0.1058	0.3419	-0.3468	-0.4255	0.5176	1	0.3655	0.4229	0.5127	-0.0102	0.1393	0.3793	-0.0364	0.0881	0.2933	0.0471	0.4949	0.1199	0.3715	0.3704	0.3181	0.1705	0.2037	0.2477	0.125	0.5029	0.0797	0.2316	0.3462	0.2449	0.2593	0.4529	-0.0799	-0.1841	-0.0331	0.2098	0.2288	0.3214
conj	0.0329	0.083	-0.2562	0.3213	0.4462	0.2491	0.2403	0.1847	-0.0208	0.2487	0.1459	0.0549	0.1743	-0.0642	-0.0805	0.3275	0.3655	1	0.1004	0.2938	0.0469	0.1174	0.1973	0.0889	0.1603	0.1493	0.0764	0.1642	0.0829	0.0553	0.2432	0.2091	-0.0179	0.1199	0.1051	-0.0493	0.3002	0.1147	0.1459	0.2072	0.3675	0.0119	0.3683	-0.0489	-0.0643	-0.0634	0.0963	0.1291	0.0166
negate	-0.4776	-0.5832	-0.6021	0.5579	0.5956	0.6219	0.5936	0.5903	-0.3228	0.447	0.2114	0.1555	0.4495	-0.4759	-0.4797	0.5274	0.4229	0.1004	1	0.559	-0.1221	0.1415	0.3264	-0.0623	0.0106	0.2034	-0.0546	0.4945	0.0836	0.4463	0.237	0.3954	0.2403	0.195	0.303	0.2465	0.6487	0.1435	0.1403	0.3563	0.1083	0.4317	0.7013	-0.1691	-0.3123	0.0315	0.2024	0.2157	0.383
verb	-0.4497	-0.5671	-0.7773	0.8121	0.8302	0.8046	0.7764	0.7117	-0.1658	0.6525	0.2118	0.1528	0.5577	-0.4244	-0.4607	0.8332	0.5127	0.2938	0.559	1	-0.1156	0.1976	0.4053	-0.016	0.0172	0.2619	-0.0108	0.5363	0.0974	0.4047	0.4374	0.585	0.2337	0.2987	0.3386	0.2786	0.6811	0.1965	0.2611	0.6179	0.3061	0.3173	0.5672	-0.1804	-0.3003	-0.011	0.2186	0.207	0.3227
adj	0.3311	0.0456	-0.0256	0.0752	-0.1551	-0.1254	-0.1067	-0.1017	-0.1256	0.0365	-0.1278	-0.0808	-0.1315	0.0362	-0.0892	-0.0326	-0.0102	0.0469	-0.1221	-0.1156	1	0.306	-0.0874	0.0233	0.1953	0.5173	0.54	0.0645	0.0309	-0.0135	0.0574	-0.082	-0.0468	0.0042	-0.0168	-0.1407	-0.0789	-0.0433	-0.0224	-0.0451	0.0121	-0.0043	-0.1349	0.2078	0.1534	0.0826	0.0773	0.0098	-0.0469
compare	-0.0648	-0.125	-0.2526	0.3096	0.2597	0.202	0.211	0.1931	-0.0789	0.2215	-0.0626	0.0802	0.091	-0.0636	-0.0297	0.2138	0.1393	0.1174	0.1415	0.1976	0.306	1	-0.0324	0.0005	0.2924	0.0827	0.0249	0.1244	-0.0314	0.0591	0.1111	0.1718	0.0456	0.0775	0.0742	0.029	0.2059	0.019	-0.0244	0.1206	0.1128	0.1021	0.2304	-0.0641	-0.0879	0.0139	0.057	0.0227	0.0182
interrog	-0.29	-0.3447	-0.3797	0.3353	0.4261	0.4434	0.3682	0.3585	-0.258	0.3139	0.1391	0.1278	0.4944	-0.2111	-0.331	0.3826	0.3793	0.1973	0.3264	0.4053	-0.0874	-0.0324	1	-0.0691	0.0184	0.1521	-0.0186	0.3292	0.1755	0.2693	0.2029	0.2697	0.0773	0.2014	0.2323	0.0691	0.3862	0.1758	0.3777	0.255	0.1371	0.1694	0.2775	-0.0993	-0.1661	-0.0498	0.1484	0.1618	0.2806
number	0.1458	0.1494	0.0188	0.0075	0.0253	-0.1092	-0.1154	-0.1473	0.0554	-0.015	-0.0397	0.028	-0.047	0.2085	0.2148	-0.0368	-0.0364	0.0889	-0.0623	-0.016	0.0233	0.0005	-0.0691	1	0.0976	-0.0228	0.0318	-0.1153	0.0146	-0.1533	0.0232	0.0029	-0.1137	0.0063	-0.1269	-0.0136	-0.0251	0.0398	0.0081	-0.0342	0.031	-0.0571	-0.0217	-0.085	-0.0694	-0.052	0.0118	-0.1869	-0.1769
quant	0.1816	0.0788	-0.0863	0.1322	0.0889	0.0303	0.0226	0.0024	0.0031	0.0818	-0.088	0.0483	0.0393	0.026	0.0255	0.0384	0.0881	0.1603	0.0106	0.0172	0.1953	0.2924	0.0184	0.0976	1	0.1371	0.1687	-0.0436	-0.0609	-0.1026	0.0954	0.0428	-0.0748	0.1078	-0.0322	-0.1049	0.1337	0.0685	-0.0007	0.011	0.1813	0.1214	0.0162	-0.0218	-0.0095	-0.0165	0.0075	-0.0248	-0.1043
affect	0.2384	-0.3615	-0.3744	0.4427	0.2015	0.3194	0.3127	0.287	-0.304	0.39	0.074	0.0087	0.2083	-0.2718	-0.4352	0.2456	0.2933	0.1493	0.2034	0.2619	0.5173	0.0827	0.1521	-0.0228	0.1371	1	0.8643	0.4216	0.0883	0.3266	0.2918	0.2901	0.1584	0.1868	0.2039	0.0602	0.27	0.0438	0.1159	0.2246	0.1457	0.2063	0.1447	0.0423	-0.1081	0.2059	0.0844	0.1945	0.192
posemo	0.6108	-0.0745	-0.0846	0.1899	-0.0552	0.019	0.0097	-0.0341	-0.1565	0.2116	-0.036	-0.0402	0.0422	-0.0599	-0.1841	0.0037	0.0471	0.0764	-0.0546	-0.0108	0.54	0.0249	-0.0186	0.0318	0.1687	0.8643	1	-0.0822	-0.0307	-0.1044	0.0075	0.1503	0.039	0.0883	0.0897	-0.0309	0.0478	0.0104	0.0317	0.0608	0.081	0.0791	-0.0668	0.0994	0.0044	0.246	-0.0415	-0.0276	-0.0827
negemo	-0.627	-0.5742	-0.5859	0.5335	0.4966	0.5953	0.6002	0.6288	-0.3303	0.3903	0.2194	0.0884	0.331	-0.4399	-0.5297	0.4862	0.4949	0.1642	0.4945	0.5363	0.0645	0.1244	0.3292	-0.1153	-0.0436	0.4216	-0.0822	1	0.2405	0.8481	0.5662	0.304	0.2416	0.2065	0.2516	0.1793	0.452	0.0723	0.1692	0.3374	0.1446	0.2716	0.4068	-0.0829	-0.2208	-0.0232	0.2553	0.4416	0.5278
anx	-0.0999	-0.0307	-0.0521	0.0781	0.1053	0.072	0.0549	0.0705	-0.1226	0.0267	0.0715	0.0206	0.0955	-0.0335	-0.046	0.1152	0.1199	0.0829	0.0836	0.0974	0.0309	-0.0314	0.1755	0.0146	-0.0609	0.0883	-0.0307	0.2405	1	0.057	0.0446	0.0179	-0.0191	0.1416	0.0227	-0.0239	0.1047	0.0978	0.1118	0.0713	0.1382	-0.0044	0.0356	-0.0034	-0.0423	-0.0285	0.1081	0.0456	0.0805
anger	-0.6025	-0.5433	-0.4796	0.3984	0.3515	0.4898	0.505	0.5385	-0.3023	0.2856	0.2566	0.1036	0.2376	-0.4498	-0.4616	0.3476	0.3715	0.0553	0.4463	0.4047	-0.0135	0.0591	0.2693	-0.1533	-0.1026	0.3266	-0.1044	0.8481	0.057	1	0.244	0.2439	0.2342	0.1304	0.2376	0.1705	0.3558	0.0111	0.1194	0.2744	0.0837	0.2248	0.3544	-0.0635	-0.1766	-0.0318	0.2163	0.4979	0.587
sad	-0.3039	-0.311	-0.4381	0.4249	0.4343	0.4395	0.4531	0.4605	-0.1392	0.3508	0.0255	-0.0326	0.2113	-0.196	-0.3242	0.397	0.3704	0.2432	0.237	0.4374	0.0574	0.1111	0.2029	0.0232	0.0954	0.2918	0.0075	0.5662	0.0446	0.244	1	0.2593	0.143	0.2446	0.131	0.1052	0.3164	0.1284	0.1382	0.225	0.1639	0.13	0.2678	-0.0686	-0.1503	-0.0443	0.1928	0.1287	0.148
social	-0.2079	-0.5221	-0.5979	0.6948	0.5888	0.7117	0.7109	0.547	-0.0237	0.7285	0.3366	0.2478	0.4195	-0.4571	-0.4391	0.4734	0.3181	0.2091	0.3954	0.585	-0.082	0.1718	0.2697	0.0029	0.0428	0.2901	0.1503	0.304	0.0179	0.2439	0.2593	1	0.5252	0.4121	0.5182	0.5328	0.48	0.0428	0.087	0.4246	0.2586	0.284	0.4226	-0.1967	-0.2939	0.0421	0.1371	0.1697	0.2521
family	-0.267	-0.4318	-0.3232	0.3448	0.2061	0.3682	0.3845	0.3873	-0.1487	0.2533	0.1694	0.0524	0.1644	-0.3105	-0.3656	0.1761	0.1705	-0.0179	0.2403	0.2337	-0.0468	0.0456	0.0773	-0.1137	-0.0748	0.1584	0.039	0.2416	-0.0191	0.2342	0.143	0.5252	1	0.1107	0.4443	0.5699	0.1984	-0.0728	0.0092	0.1846	-0.0114	0.1908	0.1953	-0.0771	-0.1573	0.0701	0.0693	0.1462	0.2288
friend	-0.0705	-0.2538	-0.3324	0.3469	0.3335	0.3393	0.3421	0.3329	-0.1242	0.2966	0.0523	0.0018	0.19	-0.138	-0.2177	0.3043	0.2037	0.1199	0.195	0.2987	0.0042	0.0775	0.2014	0.0063	0.1078	0.1868	0.0883	0.2065	0.1416	0.1304	0.2446	0.4121	0.1107	1	0.1382	0.2332	0.2334	0.0459	0.1178	0.1771	0.1401	0.0649	0.2275	-0.0978	-0.1375	-0.0397	0.1029	0.0732	0.0929
female	-0.2575	-0.4586	-0.3716	0.4064	0.3277	0.4871	0.4816	0.4504	-0.187	0.35	0.3462	0.1082	0.3034	-0.4012	-0.4065	0.2715	0.2477	0.1051	0.303	0.3386	-0.0168	0.0742	0.2323	-0.1269	-0.0322	0.2039	0.0897	0.2516	0.0227	0.2376	0.131	0.5182	0.4443	0.1382	1	0.1791	0.3104	0.0638	0.0385	0.2353	0.1345	0.2114	0.2933	-0.0674	-0.1422	-0.0348	0.1912	0.1475	0.2946
male	-0.2374	-0.3632	-0.3189	0.3533	0.246	0.3058	0.3139	0.2733	-0.1529	0.2295	0.3971	0.1199	0.1539	-0.1999	-0.1897	0.1938	0.125	-0.0493	0.2465	0.2786	-0.1407	0.029	0.0691	-0.0136	-0.1049	0.0602	-0.0309	0.1793	-0.0239	0.1705	0.1052	0.5328	0.5699	0.2332	0.1791	1	0.1963	-0.0549	0.0221	0.1336	0.0211	0.143	0.2255	-0.1694	-0.2317	0.0602	0.0549	0.023	0.1426
cogproc	-0.3554	-0.4909	-0.6563	0.7019	0.7075	0.6967	0.6389	0.6018	-0.2789	0.5359	0.1945	0.2018	0.5853	-0.4119	-0.4567	0.6402	0.5029	0.3002	0.6487	0.6811	-0.0789	0.2059	0.3862	-0.0251	0.1337	0.27	0.0478	0.452	0.1047	0.3558	0.3164	0.48	0.1984	0.2334	0.3104	0.1963	1	0.4137	0.327	0.5945	0.5146	0.6209	0.7485	-0.1737	-0.3063	0.0112	0.2341	0.1706	0.2603
insight	-0.0387	-0.0192	-0.12	0.1557	0.1812	0.1726	0.1472	0.1536	-0.0896	0.1021	0.0155	0.0566	0.1811	-0.011	-0.0973	0.1176	0.0797	0.1147	0.1435	0.1965	-0.0433	0.019	0.1758	0.0398	0.0685	0.0438	0.0104	0.0723	0.0978	0.0111	0.1284	0.0428	-0.0728	0.0459	0.0638	-0.0549	0.4137	1	0.1307	0.0926	0.1118	0.0707	0.1532	0.0031	-0.1284	0.0673	0.1918	0.0001	-0.0114
cause	-0.0809	-0.0723	-0.2095	0.1993	0.2266	0.1659	0.1335	0.1317	-0.108	0.1129	0.0479	0.0561	0.1988	-0.0377	-0.1093	0.2417	0.2316	0.1459	0.1403	0.2611	-0.0224	-0.0244	0.3777	0.0081	-0.0007	0.1159	0.0317	0.1692	0.1118	0.1194	0.1382	0.087	0.0092	0.1178	0.0385	0.0221	0.327	0.1307	1	0.086	0.0539	0.0893	0.09	-0.0777	-0.1054	-0.0252	0.0281	0.0315	0.0881
discrep	-0.2808	-0.3888	-0.5253	0.5717	0.5403	0.5678	0.5651	0.5088	-0.1038	0.5113	0.1163	0.0871	0.3385	-0.3712	-0.3566	0.5408	0.3462	0.2072	0.3563	0.6179	-0.0451	0.1206	0.255	-0.0342	0.011	0.2246	0.0608	0.3374	0.0713	0.2744	0.225	0.4246	0.1846	0.1771	0.2353	0.1336	0.5945	0.0926	0.086	1	0.3651	0.1862	0.4473	-0.1255	-0.1832	0.0041	0.099	0.1885	0.2238
tentat	-0.0492	-0.0924	-0.2936	0.3642	0.3474	0.2704	0.2273	0.171	-0.0657	0.2766	0.0854	0.0789	0.2885	-0.1204	-0.1161	0.3099	0.2449	0.3675	0.1083	0.3061	0.0121	0.1128	0.1371	0.031	0.1813	0.1457	0.081	0.1446	0.1382	0.0837	0.1639	0.2586	-0.0114	0.1401	0.1345	0.0211	0.5146	0.1118	0.0539	0.3651	1	0.0554	0.3671	-0.0853	-0.1042	-0.0175	0.0637	0.1013	0.0467
certain	-0.2075	-0.3854	-0.3423	0.3807	0.3245	0.4089	0.3608	0.3411	-0.1714	0.2782	0.1543	0.168	0.3899	-0.2956	-0.3387	0.2925	0.2593	0.0119	0.4317	0.3173	-0.0043	0.1021	0.1694	-0.0571	0.1214	0.2063	0.0791	0.2716	-0.0044	0.2248	0.13	0.284	0.1908	0.0649	0.2114	0.143	0.6209	0.0707	0.0893	0.1862	0.0554	1	0.2797	-0.0616	-0.136	0.001	0.1641	0.0637	0.1678
differ	-0.4011	-0.4374	-0.5957	0.5861	0.6785	0.6109	0.5824	0.5537	-0.2475	0.4669	0.1928	0.1882	0.443	-0.3817	-0.373	0.5872	0.4529	0.3683	0.7013	0.5672	-0.1349	0.2304	0.2775	-0.0217	0.0162	0.1447	-0.0668	0.4068	0.0356	0.3544	0.2678	0.4226	0.1953	0.2275	0.2933	0.2255	0.7485	0.1532	0.09	0.4473	0.3671	0.2797	1	-0.1884	-0.2975	0.0162	0.1752	0.1651	0.266
percept	0.1121	0.1259	0.1842	-0.1443	-0.2272	-0.1581	-0.1411	-0.1048	0.0282	-0.1469	-0.0671	-0.1383	-0.1453	0.0353	-0.046	-0.1555	-0.0799	-0.0489	-0.1691	-0.1804	0.2078	-0.0641	-0.0993	-0.085	-0.0218	0.0423	0.0994	-0.0829	-0.0034	-0.0635	-0.0686	-0.1967	-0.0771	-0.0978	-0.0674	-0.1694	-0.1737	0.0031	-0.0777	-0.1255	-0.0853	-0.0616	-0.1884	1	0.7576	0.3725	0.3624	0.0693	0.0247
see	0.1987	0.2851	0.3652	-0.2939	-0.3276	-0.3085	-0.2912	-0.2723	0.1545	-0.252	-0.0933	-0.1391	-0.2323	0.155	0.1073	-0.2381	-0.1841	-0.0643	-0.3123	-0.3003	0.1534	-0.0879	-0.1661	-0.0694	-0.0095	-0.1081	0.0044	-0.2208	-0.0423	-0.1766	-0.1503	-0.2939	-0.1573	-0.1375	-0.1422	-0.2317	-0.3063	-0.1284	-0.1054	-0.1832	-0.1042	-0.136	-0.2975	0.7576	1	-0.0962	-0.0137	-0.0232	-0.1086
hear	0.0816	-0.0479	-0.0605	0.0447	-0.0534	0.0235	0.022	0.0328	-0.0841	0.0363	-0.0396	0.003	0.0171	-0.0721	-0.0928	-0.0323	-0.0331	-0.0634	0.0315	-0.011	0.0826	0.0139	-0.0498	-0.052	-0.0165	0.2059	0.246	-0.0232	-0.0285	-0.0318	-0.0443	0.0421	0.0701	-0.0397	-0.0348	0.0602	0.0112	0.0673	-0.0252	0.0041	-0.0175	0.001	0.0162	0.3725	-0.0962	1	-0.065	-0.0694	0.0124
feel	-0.2271	-0.2639	-0.2592	0.243	0.2015	0.255	0.2585	0.2801	-0.1176	0.1371	0.1103	0.0061	0.1373	-0.1811	-0.2445	0.1699	0.2098	0.0963	0.2024	0.2186	0.0773	0.057	0.1484	0.0118	0.0075	0.0844	-0.0415	0.2553	0.1081	0.2163	0.1928	0.1371	0.0693	0.1029	0.1912	0.0549	0.2341	0.1918	0.0281	0.099	0.0637	0.1641	0.1752	0.3624	-0.0137	-0.065	1	0.1858	0.2401
bio	-0.2944	-0.3128	-0.2514	0.2734	0.1932	0.3167	0.3434	0.3844	-0.1913	0.1953	0.102	-0.0487	0.1016	-0.2753	-0.3482	0.1745	0.2288	0.1291	0.2157	0.207	0.0098	0.0227	0.1618	-0.1869	-0.0248	0.1945	-0.0276	0.4416	0.0456	0.4979	0.1287	0.1697	0.1462	0.0732	0.1475	0.023	0.1706	0.0001	0.0315	0.1885	0.1013	0.0637	0.1651	0.0693	-0.0232	-0.0694	0.1858	1	0.6261
body	-0.4784	-0.5165	-0.4048	0.3407	0.2829	0.4628	0.47	0.4991	-0.2652	0.2706	0.2215	0.0965	0.2474	-0.4164	-0.4494	0.241	0.3214	0.0166	0.383	0.3227	-0.0469	0.0182	0.2806	-0.1769	-0.1043	0.192	-0.0827	0.5278	0.0805	0.587	0.148	0.2521	0.2288	0.0929	0.2946	0.1426	0.2603	-0.0114	0.0881	0.2238	0.0467	0.1678	0.266	0.0247	-0.1086	0.0124	0.2401	0.6261	1
health	-0.1733	-0.1216	-0.1517	0.2048	0.1276	0.1741	0.1886	0.2003	-0.0496	0.106	0.0776	-0.0505	0.0558	-0.1581	-0.1275	0.1223	0.1006	0.0683	0.1057	0.1487	0.0003	0.0814	0.048	-0.1225	-0.0478	0.0402	-0.0571	0.1843	0.0068	0.1668	0.0759	0.0538	0.129	-0.0657	0.0154	0.0984	0.1117	0.0696	0.0117	0.105	-0.001	0.0274	0.1187	0.0018	-0.0513	0.0431	0.0558	0.4123	0.2261
sexual	-0.251	-0.1378	-0.0838	0.1233	0.0877	0.1263	0.1407	0.175	-0.0933	0.04	0.038	0.0061	0.0284	-0.1562	-0.1766	0.1052	0.1424	0.0829	0.1553	0.1186	0.0221	-0.0031	0.0924	-0.0821	-0.0653	0.1208	-0.0747	0.3811	0.0399	0.4433	0.0821	0.0032	0.0137	0.005	0.0344	-0.0362	0.0939	0.0171	-0.0261	0.0768	0.0331	0.0482	0.1198	0.0331	-0.0053	-0.0054	0.0723	0.5878	0.2932
ingest	0.1022	0.2372	0.3075	-0.2927	-0.293	-0.3122	-0.2929	-0.2344	0.0358	-0.2777	-0.1441	-0.1523	-0.2415	0.189	0.1397	-0.2318	-0.1649	-0.0317	-0.2197	-0.2764	-0.009	-0.1206	-0.0941	-0.0886	-0.0144	-0.1622	-0.1202	-0.1062	0.0044	-0.0524	-0.1321	-0.3198	-0.1201	-0.0977	-0.1834	-0.2116	-0.2461	-0.0864	-0.0126	-0.1697	-0.0183	-0.1996	-0.2178	0.1195	0.1378	-0.115	-0.0416	0.4395	-0.039
drives	0.2205	-0.0102	-0.0731	0.2485	0.1094	0.0637	0.0369	-0.073	0.3114	0.1341	0.0304	0.0601	0.1237	0.0223	0.1385	0.0331	-0.0876	0.0498	-0.022	0.0932	-0.0013	0.1644	-0.0503	0.1584	0.1176	0.0488	0.1257	-0.1235	-0.0393	-0.1849	0.0099	0.4278	0.0917	0.1512	0.0631	0.2033	0.0228	-0.0189	-0.0074	0.0491	0.0571	0.0376	-0.0332	-0.2295	-0.1849	-0.0927	-0.0276	-0.0947	-0.1514
affiliation	0.1851	-0.0138	-0.0649	0.2	0.1082	0.139	0.148	0.0431	0.4576	0.1579	0.0147	-0.0304	0.0549	-0.0692	-0.0332	0.0546	-0.0283	0.1239	-0.0499	0.0807	-0.0231	0.0876	-0.0735	0.088	0.1516	0.0619	0.1253	-0.1085	-0.0728	-0.1165	0.0416	0.5086	0.2056	0.274	0.0725	0.0877	0.0116	-0.0353	-0.0487	0.0996	0.0386	0.016	-0.0299	-0.0934	-0.0485	-0.0893	0.0036	0.1002	-0.072
achieve	0.3416	0.2532	0.1895	-0.0504	-0.1005	-0.2447	-0.2798	-0.3491	0.2636	-0.0917	-0.1341	0.0064	-0.0335	0.2577	0.3896	-0.1144	-0.2241	-0.0435	-0.2053	-0.0834	0.0114	0.1612	-0.102	0.2332	0.0944	-0.1183	0.0528	-0.3285	-0.0123	-0.3649	-0.1019	0.0246	-0.151	-0.0049	-0.1746	0.0061	-0.1297	-0.0005	0.0133	-0.0588	0.0375	-0.1233	-0.1798	-0.1379	-0.1049	-0.0422	-0.066	-0.2696	-0.3184
power	0.0966	-0.0287	0.0055	0.1081	0.0211	-0.0183	-0.0514	-0.0989	0.0054	0.0385	0.0366	0.1326	0.0938	0.071	0.1315	-0.0454	-0.0856	-0.0664	0.0094	-0.0126	-0.0372	0.1294	-0.0231	0.0743	0.0007	-0.0273	0.0325	-0.1008	0.0225	-0.1585	-0.0415	0.153	-0.0231	-0.0312	0.1252	0.1603	-0.0272	0.007	-0.0239	-0.0926	-0.0819	0.0554	-0.0339	-0.1779	-0.1578	0.006	-0.0612	-0.178	-0.1179
reward	0.2219	-0.0462	-0.1066	0.1558	0.0956	-0.0055	-0.0401	-0.0712	-0.0228	0.0611	-0.0193	0.0225	0.1084	0.1297	0.1477	0.057	-0.024	0.0181	-0.0031	0.0883	0.1192	0.129	0.0254	0.1222	0.072	0.1332	0.1884	-0.0731	-0.0443	-0.0944	0.0098	0.1197	-0.0126	0.0922	-0.0197	0.1317	0.0572	-0.0644	0.0351	0.0321	0.148	0.011	0.0245	-0.1509	-0.1312	-0.0707	-0.0164	-0.1139	-0.0661
risk	-0.1897	-0.0957	-0.1753	0.1856	0.1339	0.1249	0.1261	0.1183	-0.0513	0.0954	0.074	0.0204	0.0712	-0.0834	-0.0787	0.1434	0.0911	0.0218	0.166	0.1639	0.0374	0.0799	0.1031	-0.0226	0.0083	0.1184	-0.0265	0.29	0.0616	0.1368	0.1876	0.0917	0.051	-0.0195	-0.0114	0.0962	0.157	0.0871	0.1194	0.1433	0.0854	0.0766	0.0821	-0.0408	-0.087	0.0064	0.0597	0.0064	0.0648
focuspast	-0.3187	-0.3864	-0.371	0.3022	0.3742	0.4275	0.4253	0.4541	-0.2729	0.2538	0.1802	0.0998	0.2543	-0.2533	-0.3595	0.3482	0.3479	0.0509	0.3341	0.4181	-0.119	0.0305	0.2276	-0.0785	0.0018	0.088	-0.084	0.3243	0.0106	0.2868	0.2288	0.2492	0.226	0.1358	0.2435	0.2246	0.2838	0.0793	0.1217	0.1703	-0.0178	0.2405	0.2303	-0.0741	-0.1447	-0.0369	0.1719	0.1355	0.2934
focuspresent	-0.3917	-0.5507	-0.7562	0.7914	0.7941	0.7568	0.7288	0.6649	-0.1899	0.6474	0.172	0.1366	0.5287	-0.3956	-0.4278	0.7768	0.4696	0.3116	0.5729	0.9083	-0.0673	0.2163	0.3997	0.0433	0.0547	0.2951	0.0454	0.5034	0.1041	0.3752	0.4094	0.5668	0.2017	0.3265	0.3099	0.244	0.6613	0.1992	0.2447	0.5632	0.2979	0.2863	0.5827	-0.1885	-0.3118	-0.0018	0.1999	0.208	0.296
focusfuture	-0.2294	-0.4378	-0.4841	0.483	0.4516	0.5141	0.5127	0.4893	-0.1662	0.423	0.1142	0.0972	0.3044	-0.3539	-0.3113	0.383	0.3466	0.1205	0.3511	0.4837	-0.0731	0.1443	0.2251	-0.0455	0.0314	0.1635	0.0535	0.2342	0.0784	0.1759	0.1698	0.4066	0.2281	0.161	0.3328	0.2154	0.3738	0.0248	0.0789	0.3818	0.2131	0.1894	0.3264	-0.1559	-0.2354	0.0279	0.114	0.1035	0.2192
relativ	0.0081	0.2094	0.212	-0.1992	-0.2343	-0.3523	-0.342	-0.2983	0.1177	-0.3239	-0.1451	-0.0756	-0.2416	0.2639	0.4598	-0.2964	-0.2154	-0.1884	-0.2189	-0.2497	-0.0274	-0.0525	-0.1778	0.1447	-0.0248	-0.4238	-0.3094	-0.2749	-0.0572	-0.2469	-0.1769	-0.3132	-0.1507	-0.1499	-0.1652	-0.0972	-0.3192	-0.2383	-0.1108	-0.2483	-0.1077	-0.1322	-0.2603	-0.0951	0.04	-0.1724	-0.098	-0.1943	-0.1713
motion	-0.1204	-0.0888	-0.088	0.0119	0.0117	0.0394	0.0431	0.0493	0.0811	-0.0459	0.0032	0.0859	0.0101	-0.0193	0.0078	-0.035	0.0398	-0.0334	0.0014	0.1466	-0.1267	-0.0794	0.0276	0.0696	-0.0731	-0.1646	-0.1588	-0.0286	-0.0189	-0.0089	-0.0255	-0.0157	-0.0103	-0.0442	0.0595	-0.0079	0.0118	-0.0508	0.062	-0.0257	0.0086	0.0453	0.0099	-0.055	0.0107	-0.0794	0.0129	-0.1059	0.023
space	0.0675	0.3881	0.398	-0.381	-0.3508	-0.4826	-0.4705	-0.4466	0.1671	-0.4104	-0.1046	-0.0332	-0.3233	0.2936	0.5904	-0.4	-0.3307	-0.2448	-0.3324	-0.4241	-0.1275	-0.0928	-0.2858	0.0404	-0.0831	-0.4801	-0.321	-0.3643	-0.0721	-0.2897	-0.2732	-0.4035	-0.2095	-0.2513	-0.2058	-0.1495	-0.4193	-0.2047	-0.1845	-0.3117	-0.1074	-0.2396	-0.3289	-0.042	0.1101	-0.1452	-0.1882	-0.2445	-0.2249
time	-0.03	-0.0954	-0.1004	0.1304	0.0457	-0.0011	0.0002	0.0396	-0.0527	-0.0068	-0.0993	-0.1127	-0.0061	0.0706	0.0324	0.0152	0.052	-0.0082	0.0552	0.0405	0.1484	0.0666	0.0486	0.1463	0.0966	-0.0451	-0.0595	0.0143	0.0001	-0.0334	0.0515	-0.0059	0.0096	0.0904	-0.0365	0.0331	-0.0121	-0.1123	0.0265	-0.0188	-0.0637	0.0669	-0.0274	-0.0852	-0.0766	-0.0777	0.0674	0.0276	0.0008
work	0.1794	0.3662	0.319	-0.1343	-0.2741	-0.3334	-0.3269	-0.3977	0.4713	-0.2027	-0.1031	-0.105	-0.213	0.1182	0.4103	-0.2143	-0.3406	-0.1486	-0.3283	-0.2008	-0.0769	0.0429	-0.3023	0.0171	-0.0635	-0.3278	-0.1596	-0.3712	-0.1229	-0.3216	-0.215	-0.1036	-0.1394	-0.1435	-0.2354	-0.0456	-0.2543	-0.1187	-0.1476	-0.0194	0.063	-0.2394	-0.2523	-0.0263	0.0633	-0.0268	-0.148	-0.2206	-0.3345
leisure	0.4373	0.4363	0.534	-0.4623	-0.5307	-0.5963	-0.5994	-0.5735	0.1634	-0.4632	-0.1471	-0.1382	-0.337	0.3963	0.3508	-0.4281	-0.3683	-0.0905	-0.4667	-0.5147	0.0878	-0.1448	-0.2606	0.0769	0.0156	-0.0942	0.1159	-0.3961	-0.0442	-0.3104	-0.3151	-0.3491	-0.2192	-0.1319	-0.3003	-0.2169	-0.4214	-0.1096	-0.1004	-0.3589	-0.0853	-0.2364	-0.419	0.1253	0.1884	0.0482	-0.1634	-0.0824	-0.2976
home	-0.0567	0.036	0.0949	-0.0724	-0.0775	-0.0015	0.0174	0.016	0.1108	-0.0424	-0.008	0.0481	-0.0587	0.0288	-0.0392	-0.0923	-0.0682	-0.0293	-0.1327	-0.0384	-0.1189	-0.0597	-0.0481	-0.0772	-0.0934	-0.1654	-0.1282	-0.0935	-0.0178	-0.0821	-0.0307	0.0169	0.0781	-0.0548	0.0642	-0.0653	-0.0806	0.0319	-0.0343	-0.0066	-0.0155	-0.0856	-0.0814	0.0807	0.0623	0.0457	0.0094	-0.0129	-0.0141
money	0.0448	0.2769	0.2146	-0.1704	-0.1966	-0.2411	-0.2221	-0.2345	0.1437	-0.1699	-0.0306	-0.0343	-0.2015	0.0809	0.2296	-0.15	-0.1873	-0.0777	-0.1497	-0.1715	0.0294	0.0178	-0.1442	-0.0661	-0.0904	-0.1913	-0.1208	-0.152	-0.0486	-0.1275	-0.1332	-0.1721	-0.1287	-0.1768	-0.1486	-0.0545	-0.1717	-0.0569	-0.1218	-0.0515	0.0254	-0.192	-0.1102	0.017	0.0685	-0.0258	-0.0834	-0.0671	-0.1324
relig	-0.1239	-0.2299	-0.1673	0.2348	0.1398	0.2222	0.2196	0.1804	-0.0638	0.1728	0.2028	0.1577	0.1392	-0.2154	-0.0979	0.0488	0.0572	-0.0722	0.166	0.1163	-0.1229	0.0775	-0.0218	-0.0668	-0.1508	-0.0096	-0.0326	0.0524	-0.0419	0.0767	-0.0071	0.2795	0.2599	-0.0515	0.1987	0.3649	0.1327	0.0072	-0.0976	0.1206	-0.0144	0.098	0.1989	-0.0785	-0.1288	0.0894	0.0037	-0.0735	0.0709
death	-0.1039	-0.0671	-0.0986	0.0644	0.058	0.0767	0.0715	0.1006	-0.0483	0.0069	-0.0392	0.0007	0.0599	-0.0658	-0.0561	0.0708	0.0363	-0.0457	0.0925	0.1031	-0.0436	0.0084	0.0281	-0.0337	-0.037	0.0188	-0.064	0.1613	-0.0064	0.1673	0.0574	-0.0244	-0.0175	0.0007	-0.0373	0.0253	0.1328	0.1425	0.0717	-0.0036	-0.0432	0.1761	0.0522	-0.0712	-0.0689	-0.0267	0.0322	0.0454	0.0578
informal	-0.5586	-0.7643	-0.651	0.5509	0.4644	0.6986	0.7073	0.7258	-0.355	0.4767	0.2577	0.1476	0.379	-0.6159	-0.6453	0.404	0.4708	0.0246	0.5751	0.5082	-0.0767	0.0541	0.322	-0.1841	-0.0861	0.3491	0.0115	0.6736	0.0473	0.6921	0.2947	0.4411	0.3454	0.2325	0.422	0.275	0.4472	-0.009	0.0926	0.3513	0.0658	0.3461	0.4371	-0.1148	-0.2623	0.0186	0.251	0.3973	0.6067
swear	-0.605	-0.6399	-0.4832	0.3719	0.3161	0.5388	0.5506	0.5894	-0.3039	0.2969	0.2575	0.1362	0.276	-0.5663	-0.5226	0.2936	0.3688	-0.0353	0.4705	0.3864	-0.0977	0.0041	0.2772	-0.228	-0.1175	0.264	-0.1105	0.7285	0.0387	0.8452	0.1999	0.2586	0.2623	0.0964	0.3197	0.1707	0.3327	-0.049	0.0817	0.271	0.0258	0.2692	0.336	-0.0751	-0.1733	-0.0359	0.1959	0.4961	0.6601
netspeak	-0.5113	-0.7481	-0.6184	0.4948	0.4157	0.6698	0.6782	0.7051	-0.342	0.4551	0.1982	0.123	0.3627	-0.5979	-0.6093	0.3472	0.4093	-0.0247	0.5289	0.454	-0.1013	0.0519	0.3056	-0.1636	-0.0485	0.2882	0.0058	0.5624	0.0383	0.5592	0.2777	0.4076	0.3401	0.2233	0.4046	0.2739	0.4033	0.0042	0.085	0.2997	0.0212	0.3435	0.3905	-0.1064	-0.2495	0.0415	0.2305	0.2967	0.5052
assent	0.0868	-0.0329	-0.0302	0.088	0.0551	0.039	0.0428	0.0157	-0.0306	0.0928	0.0415	0.0226	0.0117	-0.0199	-0.1033	0.0648	0.0927	0.0831	0.0923	0.0275	0.0979	0.014	-0.021	-0.0012	-0.0389	0.1611	0.1778	-0.0077	0.0109	-0.0317	0.03	0.0842	0.0118	0.0438	0.0691	0.031	0.0664	-0.0013	-0.019	0.036	0.0145	0.0776	0.0735	-0.0011	-0.0211	0.008	0.0544	-0.0346	-0.0024
nonflu	0.0115	-0.0374	-0.1187	0.1463	0.1227	0.0881	0.0837	0.058	-0.0091	0.0889	0.0813	0.055	0.0663	0.0168	-0.0841	0.0979	0.1532	0.0948	0.041	0.1323	0.0233	0.0044	0.0551	-0.0213	0.0018	0.0855	0.07	0.0435	-0.0052	-0.0377	0.0846	0.0962	-0.0348	0.0721	0.0613	-0.0117	0.0955	0.0235	0.0733	0.0861	0.0505	0.0172	0.0502	-0.0197	-0.0624	0.0443	0.0405	0.0341	0.049
filler	-0.0705	-0.1097	-0.1342	0.1086	0.0965	0.1084	0.1145	0.1243	-0.101	0.0988	-0.0079	0.0216	0.0452	-0.0738	-0.0928	0.0663	0.1293	0.0319	0.1018	0.0807	-0.0287	0.0089	0.0812	0.0052	-0.023	0.0524	0.0096	0.0889	0.0505	0.0896	0.0573	0.0721	0.0004	0.0472	0.0301	0.0082	0.0678	-0.0279	-0.0254	0.0735	0.0471	0.0167	0.0952	-0.068	-0.0988	-0.0161	0.0637	0.0451	0.0557
[truncated: 28 more columns]

## Sheet: CriteriaComparisonsLexical
		Dependent variable	z_negemo	z_negemo	z_negemo	z_negemo	z_negemo	z_negemo	z_negemo	z_negemo	z_negemo	z_negemo	z_negemo	z_negemo	z_anx	z_anx	z_anx	z_anx	z_anx	z_anx	z_anx	z_anx	z_anx	z_anx	z_anx	z_anx	z_anger	z_anger	z_anger	z_anger	z_anger	z_anger	z_anger	z_anger	z_anger	z_anger	z_anger	z_anger	z_sad	z_sad	z_sad	z_sad	z_sad	z_sad	z_sad	z_sad	z_sad	z_sad	z_sad
		Independent variable	z_pctWhite	z_pctLatino	z_pctBlack	z_pctAsian	z_ADI	z_Financial_Strength	z_Economic_Hardship_and_Inequality	z_Educational_Attainment	z_medianFamilyIncome	z_pctPeopleWithAtLeastHSEducation	z_pctPeopleWithLessThan9thGradeEducation	z_pctPeopleUnemployed	z_pctWhite	z_pctLatino	z_pctBlack	z_pctAsian	z_ADI	z_Financial_Strength	z_Economic_Hardship_and_Inequality	z_Educational_Attainment	z_medianFamilyIncome	z_pctPeopleWithAtLeastHSEducation	z_pctPeopleWithLessThan9thGradeEducation	z_pctPeopleUnemployed	z_pctWhite	z_pctLatino	z_pctBlack	z_pctAsian	z_ADI	z_Financial_Strength	z_Economic_Hardship_and_Inequality	z_Educational_Attainment	z_medianFamilyIncome	z_pctPeopleWithAtLeastHSEducation	z_pctPeopleWithLessThan9thGradeEducation	z_pctPeopleUnemployed	z_pctWhite	z_pctLatino	z_pctBlack	z_pctAsian	z_ADI	z_Financial_Strength	z_Economic_Hardship_and_Inequality	z_Educational_Attainment	z_medianFamilyIncome	z_pctPeopleWithAtLeastHSEducation	z_pctPeopleWithLessThan9thGradeEducation
Tweets, at least: 20; For days, at least: 35	Chosen criterial	total	-0.21	0.32	0.19	-0.11	0.28	-0.2	0.26	-0.34	-0.22	-0.35	0.29	0.36	0.04	0.04	-0.05	0.01	-0.02	0.03	-0.01	0	0.01	0.02	0	0.03	-0.37	0.38	0.33	-0.07	0.29	-0.17	0.28	-0.4	-0.21	-0.41	0.36	0.4	0.15	0.16	-0.14	-0.13	0.16	-0.17	0.1	-0.13	-0.16	-0.13	0.1
		p.total	0	0	0	0.0252	0	0	0	0	0	0	0	0	0.1691	0.1924	0.113	0.6624	0.5059	0.3646	0.7161	0.9949	0.6473	0.4465	0.9859	0.3538	0	0	0	0.1104	0	0.0003	0	0	0	0	0	0	0.0001	0	0.0001	0.0005	0	0	0.0042	0.0003	0	0.0001	0.0053
Tweets, at least: 10; For days, at least: 20		total	-0.11	0.27	0.1	-0.08	0.21	-0.15	0.19	-0.25	-0.17	-0.26	0.23	0.27	0.06	-0.02	-0.05	0.01	-0.02	0.01	-0.03	0.02	0.02	0.03	-0.02	0.01	-0.28	0.3	0.24	-0.04	0.21	-0.1	0.22	-0.29	-0.16	-0.29	0.25	0.28	0.13	0.16	-0.11	-0.1	0.14	-0.15	0.08	-0.14	-0.14	-0.14	0.13
		p.total	0.0043	0	0.0034	0.0441	0	0	0	0	0	0	0	0	0.0449	0.4569	0.0503	0.7752	0.3419	0.6311	0.2822	0.3363	0.5073	0.264	0.5041	0.608	0	0	0	0.2621	0	0.0036	0	0	0	0	0	0	0.0002	0	0.0006	0.0026	0	0	0.0137	0	0	0	0
	Compared with chosen criteria	different direction	FALSE	FALSE	FALSE	FALSE	FALSE	FALSE	FALSE	FALSE	FALSE	FALSE	FALSE	FALSE	FALSE	TRUE	FALSE	FALSE	FALSE	FALSE	FALSE	TRUE	FALSE	FALSE	TRUE	FALSE	FALSE	FALSE	FALSE	FALSE	FALSE	FALSE	FALSE	FALSE	FALSE	FALSE	FALSE	FALSE	FALSE	FALSE	FALSE	FALSE	FALSE	FALSE	FALSE	FALSE	FALSE	FALSE	FALSE
		different significance	FALSE	FALSE	FALSE	FALSE	FALSE	FALSE	FALSE	FALSE	FALSE	FALSE	FALSE	FALSE	TRUE	FALSE	FALSE	FALSE	FALSE	FALSE	FALSE	FALSE	FALSE	FALSE	FALSE	FALSE	FALSE	FALSE	FALSE	FALSE	FALSE	FALSE	FALSE	FALSE	FALSE	FALSE	FALSE	FALSE	FALSE	FALSE	FALSE	FALSE	FALSE	FALSE	FALSE	FALSE	FALSE	FALSE	FALSE
Tweets, at least: 10; For days, at least: 35		total	-0.15	0.28	0.15	-0.09	0.24	-0.17	0.21	-0.28	-0.19	-0.28	0.25	0.3	0.06	-0.01	-0.05	0	-0.02	0.01	-0.04	0.02	0.01	0.03	-0.02	0.01	-0.32	0.33	0.29	-0.05	0.23	-0.13	0.24	-0.32	-0.17	-0.32	0.28	0.32	0.12	0.16	-0.11	-0.12	0.16	-0.17	0.09	-0.15	-0.16	-0.15	0.14
		p.total	0.0003	0	0.0003	0.0238	0	0	0	0	0	0	0	0	0.0515	0.7828	0.0903	0.9028	0.3802	0.7173	0.198	0.4256	0.6272	0.2945	0.4612	0.7356	0	0	0	0.1792	0	0.002	0	0	0	0	0	0	0.0006	0	0.0013	0.0007	0	0	0.0067	0	0	0	0
	Compared with chosen criteria	different direction	FALSE	FALSE	FALSE	FALSE	FALSE	FALSE	FALSE	FALSE	FALSE	FALSE	FALSE	FALSE	FALSE	TRUE	FALSE	TRUE	FALSE	FALSE	FALSE	TRUE	FALSE	FALSE	TRUE	FALSE	FALSE	FALSE	FALSE	FALSE	FALSE	FALSE	FALSE	FALSE	FALSE	FALSE	FALSE	FALSE	FALSE	FALSE	FALSE	FALSE	FALSE	FALSE	FALSE	FALSE	FALSE	FALSE	FALSE
		different significance	FALSE	FALSE	FALSE	FALSE	FALSE	FALSE	FALSE	FALSE	FALSE	FALSE	FALSE	FALSE	FALSE	FALSE	FALSE	FALSE	FALSE	FALSE	FALSE	FALSE	FALSE	FALSE	FALSE	FALSE	FALSE	FALSE	FALSE	FALSE	FALSE	FALSE	FALSE	FALSE	FALSE	FALSE	FALSE	FALSE	FALSE	FALSE	FALSE	FALSE	FALSE	FALSE	FALSE	FALSE	FALSE	FALSE	FALSE
Tweets, at least: 10; For days, at least: 50		total	-0.19	0.3	0.18	-0.11	0.26	-0.19	0.24	-0.3	-0.21	-0.31	0.26	0.32	0.06	0.01	-0.05	0.01	-0.03	0.03	-0.03	0.03	0.02	0.04	-0.03	0.02	-0.36	0.36	0.33	-0.07	0.29	-0.17	0.29	-0.38	-0.22	-0.39	0.34	0.37	0.16	0.16	-0.15	-0.13	0.15	-0.16	0.08	-0.12	-0.15	-0.12	0.1
		p.total	0	0	0	0.0179	0	0	0	0	0	0	0	0	0.0934	0.6443	0.0845	0.6879	0.2993	0.3668	0.3002	0.3952	0.5065	0.172	0.3819	0.517	0	0	0	0.1425	0	0.0003	0	0	0	0	0	0	0	0	0	0.0004	0	0	0.017	0.0004	0	0.0004	0.0039
	Compared with chosen criteria	different direction	FALSE	FALSE	FALSE	FALSE	FALSE	FALSE	FALSE	FALSE	FALSE	FALSE	FALSE	FALSE	FALSE	FALSE	FALSE	FALSE	FALSE	FALSE	FALSE	TRUE	FALSE	FALSE	TRUE	FALSE	FALSE	FALSE	FALSE	FALSE	FALSE	FALSE	FALSE	FALSE	FALSE	FALSE	FALSE	FALSE	FALSE	FALSE	FALSE	FALSE	FALSE	FALSE	FALSE	FALSE	FALSE	FALSE	FALSE
		different significance	FALSE	FALSE	FALSE	FALSE	FALSE	FALSE	FALSE	FALSE	FALSE	FALSE	FALSE	FALSE	FALSE	FALSE	FALSE	FALSE	FALSE	FALSE	FALSE	FALSE	FALSE	FALSE	FALSE	FALSE	FALSE	FALSE	FALSE	FALSE	FALSE	FALSE	FALSE	FALSE	FALSE	FALSE	FALSE	FALSE	FALSE	FALSE	FALSE	FALSE	FALSE	FALSE	FALSE	FALSE	FALSE	FALSE	FALSE
Tweets, at least: 20; For days, at least: 20		total	-0.19	0.3	0.18	-0.1	0.25	-0.18	0.23	-0.29	-0.2	-0.29	0.24	0.32	0.04	0.02	-0.04	0.01	-0.03	0.03	-0.03	0.02	0.02	0.03	-0.02	0.01	-0.36	0.35	0.33	-0.06	0.27	-0.16	0.27	-0.34	-0.2	-0.35	0.3	0.34	0.13	0.17	-0.12	-0.12	0.15	-0.16	0.1	-0.12	-0.15	-0.12	0.1
		p.total	0	0	0	0.0213	0	0	0	0	0	0	0	0	0.2103	0.5292	0.233	0.7711	0.3148	0.3314	0.3291	0.5957	0.4545	0.3312	0.5715	0.7763	0	0	0	0.1704	0	0.0003	0	0	0	0	0	0	0.0005	0	0.0007	0.0005	0	0	0.0054	0.0006	0	0.0004	0.004
	Compared with chosen criteria	different direction	FALSE	FALSE	FALSE	FALSE	FALSE	FALSE	FALSE	FALSE	FALSE	FALSE	FALSE	FALSE	FALSE	FALSE	FALSE	FALSE	FALSE	FALSE	FALSE	TRUE	FALSE	FALSE	TRUE	FALSE	FALSE	FALSE	FALSE	FALSE	FALSE	FALSE	FALSE	FALSE	FALSE	FALSE	FALSE	FALSE	FALSE	FALSE	FALSE	FALSE	FALSE	FALSE	FALSE	FALSE	FALSE	FALSE	FALSE
		different significance	FALSE	FALSE	FALSE	FALSE	FALSE	FALSE	FALSE	FALSE	FALSE	FALSE	FALSE	FALSE	FALSE	FALSE	FALSE	FALSE	FALSE	FALSE	FALSE	FALSE	FALSE	FALSE	FALSE	FALSE	FALSE	FALSE	FALSE	FALSE	FALSE	FALSE	FALSE	FALSE	FALSE	FALSE	FALSE	FALSE	FALSE	FALSE	FALSE	FALSE	FALSE	FALSE	FALSE	FALSE	FALSE	FALSE	FALSE
Tweets, at least: 20; For days, at least: 50		total	-0.21	0.34	0.18	-0.13	0.32	-0.23	0.28	-0.37	-0.25	-0.39	0.31	0.38	0.05	0.08	-0.08	-0.01	0.02	0	0.02	-0.04	-0.02	-0.02	0.03	0.07	-0.4	0.38	0.36	-0.09	0.34	-0.2	0.33	-0.44	-0.25	-0.46	0.38	0.45	0.2	0.16	-0.18	-0.15	0.18	-0.2	0.1	-0.13	-0.18	-0.13	0.09
		p.total	0	0	0.0001	0.0044	0	0	0	0	0	0	0	0	0.1859	0.0245	0.0256	0.8189	0.602	0.9188	0.5939	0.1733	0.5406	0.4679	0.4387	0.0341	0	0	0	0.0723	0	0	0	0	0	0	0	0	0	0	0	0.0001	0	0	0.0128	0.0004	0	0.0001	0.0099
	Compared with chosen criteria	different direction	FALSE	FALSE	FALSE	FALSE	FALSE	FALSE	FALSE	FALSE	FALSE	FALSE	FALSE	FALSE	FALSE	FALSE	FALSE	TRUE	TRUE	TRUE	TRUE	TRUE	TRUE	TRUE	TRUE	FALSE	FALSE	FALSE	FALSE	FALSE	FALSE	FALSE	FALSE	FALSE	FALSE	FALSE	FALSE	FALSE	FALSE	FALSE	FALSE	FALSE	FALSE	FALSE	FALSE	FALSE	FALSE	FALSE	FALSE
		different significance	FALSE	FALSE	FALSE	FALSE	FALSE	FALSE	FALSE	FALSE	FALSE	FALSE	FALSE	FALSE	FALSE	TRUE	TRUE	FALSE	FALSE	FALSE	FALSE	FALSE	FALSE	FALSE	FALSE	TRUE	FALSE	FALSE	FALSE	FALSE	FALSE	FALSE	FALSE	FALSE	FALSE	FALSE	FALSE	FALSE	FALSE	FALSE	FALSE	FALSE	FALSE	FALSE	FALSE	FALSE	FALSE	FALSE	FALSE
Tweets, at least: 50; For days, at least: 20		total	-0.23	0.33	0.21	-0.14	0.36	-0.27	0.33	-0.4	-0.28	-0.43	0.33	0.44	0.02	0.05	-0.04	0	0.02	0	0.01	-0.07	-0.01	-0.05	0.05	0.07	-0.4	0.36	0.37	-0.1	0.37	-0.23	0.38	-0.45	-0.28	-0.48	0.38	0.5	0.2	0.18	-0.18	-0.16	0.23	-0.24	0.15	-0.17	-0.21	-0.2	0.13
		p.total	0	0	0.0001	0.0057	0	0	0	0	0	0	0	0	0.6477	0.1507	0.25	0.951	0.616	0.9307	0.8125	0.0657	0.7079	0.1799	0.1991	0.0417	0	0	0	0.0676	0	0	0	0	0	0	0	0	0	0	0	0.0002	0	0	0.0002	0	0	0	0.0007
	Compared with chosen criteria	different direction	FALSE	FALSE	FALSE	FALSE	FALSE	FALSE	FALSE	FALSE	FALSE	FALSE	FALSE	FALSE	FALSE	FALSE	FALSE	TRUE	TRUE	TRUE	TRUE	TRUE	TRUE	TRUE	TRUE	FALSE	FALSE	FALSE	FALSE	FALSE	FALSE	FALSE	FALSE	FALSE	FALSE	FALSE	FALSE	FALSE	FALSE	FALSE	FALSE	FALSE	FALSE	FALSE	FALSE	FALSE	FALSE	FALSE	FALSE
		different significance	FALSE	FALSE	FALSE	FALSE	FALSE	FALSE	FALSE	FALSE	FALSE	FALSE	FALSE	FALSE	FALSE	FALSE	FALSE	FALSE	FALSE	FALSE	FALSE	FALSE	FALSE	FALSE	FALSE	TRUE	FALSE	FALSE	FALSE	FALSE	FALSE	FALSE	FALSE	FALSE	FALSE	FALSE	FALSE	FALSE	FALSE	FALSE	FALSE	FALSE	FALSE	FALSE	FALSE	FALSE	FALSE	FALSE	FALSE
Tweets, at least: 50; For days, at least: 35		total	-0.22	0.34	0.2	-0.15	0.36	-0.28	0.33	-0.4	-0.28	-0.43	0.33	0.46	0	0.05	-0.03	-0.01	0.04	-0.02	0.04	-0.08	-0.03	-0.07	0.06	0.09	-0.39	0.37	0.36	-0.12	0.38	-0.25	0.38	-0.45	-0.29	-0.48	0.38	0.54	0.22	0.19	-0.2	-0.17	0.23	-0.25	0.15	-0.17	-0.22	-0.2	0.14
		p.total	0.0001	0	0.0001	0.0036	0	0	0	0	0	0	0	0	0.9119	0.201	0.3879	0.8433	0.2354	0.5986	0.3296	0.0412	0.3393	0.089	0.119	0.0111	0	0	0	0.0366	0	0	0	0	0	0	0	0	0	0	0	0.0001	0	0	0.0011	0	0	0	0.0003
	Compared with chosen criteria	different direction	FALSE	FALSE	FALSE	FALSE	FALSE	FALSE	FALSE	FALSE	FALSE	FALSE	FALSE	FALSE	TRUE	FALSE	FALSE	TRUE	TRUE	TRUE	TRUE	TRUE	TRUE	TRUE	TRUE	FALSE	FALSE	FALSE	FALSE	FALSE	FALSE	FALSE	FALSE	FALSE	FALSE	FALSE	FALSE	FALSE	FALSE	FALSE	FALSE	FALSE	FALSE	FALSE	FALSE	FALSE	FALSE	FALSE	FALSE
		different significance	FALSE	FALSE	FALSE	FALSE	FALSE	FALSE	FALSE	FALSE	FALSE	FALSE	FALSE	FALSE	FALSE	FALSE	FALSE	FALSE	FALSE	FALSE	FALSE	TRUE	FALSE	FALSE	FALSE	TRUE	FALSE	FALSE	FALSE	TRUE	FALSE	FALSE	FALSE	FALSE	FALSE	FALSE	FALSE	FALSE	FALSE	FALSE	FALSE	FALSE	FALSE	FALSE	FALSE	FALSE	FALSE	FALSE	FALSE
Tweets, at least: 50; For days, at least: 50		total	-0.18	0.39	0.15	-0.17	0.38	-0.3	0.32	-0.43	-0.31	-0.46	0.37	0.48	0.05	0.06	-0.07	-0.02	0.02	0	0.01	-0.06	-0.02	-0.04	0.04	0.08	-0.35	0.41	0.31	-0.13	0.37	-0.25	0.35	-0.46	-0.3	-0.49	0.4	0.54	0.2	0.25	-0.18	-0.2	0.3	-0.3	0.21	-0.26	-0.27	-0.3	0.22
		p.total	0.0022	0	0.0045	0.0015	0	0	0	0	0	0	0	0	0.2327	0.1595	0.143	0.6989	0.6539	0.9838	0.7635	0.1892	0.6225	0.3424	0.3349	0.0767	0	0	0	0.0258	0	0	0	0	0	0	0	0	0.0001	0	0.0002	0	0	0	0.0001	0	0	0	0
	Compared with chosen criteria	different direction	FALSE	FALSE	FALSE	FALSE	FALSE	FALSE	FALSE	FALSE	FALSE	FALSE	FALSE	FALSE	FALSE	FALSE	FALSE	TRUE	TRUE	TRUE	TRUE	TRUE	TRUE	TRUE	TRUE	FALSE	FALSE	FALSE	FALSE	FALSE	FALSE	FALSE	FALSE	FALSE	FALSE	FALSE	FALSE	FALSE	FALSE	FALSE	FALSE	FALSE	FALSE	FALSE	FALSE	FALSE	FALSE	FALSE	FALSE
		different significance	FALSE	FALSE	FALSE	FALSE	FALSE	FALSE	FALSE	FALSE	FALSE	FALSE	FALSE	FALSE	FALSE	FALSE	FALSE	FALSE	FALSE	FALSE	FALSE	FALSE	FALSE	FALSE	FALSE	FALSE	FALSE	FALSE	FALSE	TRUE	FALSE	FALSE	FALSE	FALSE	FALSE	FALSE	FALSE	FALSE	FALSE	FALSE	FALSE	FALSE	FALSE	FALSE	FALSE	FALSE	FALSE	FALSE	FALSE
	Comments:
	- For the large majority of cases, there are No differences between the chosen criteria, and the other tested criteria. Outcome variables negative emotion, sadness, First person singular pronoun, swear words, article, ratio of First person plural pronouns do not feature any difference between the criteria. A few differences have been observed, which mostly related to associations which were non-s…
	- Anger: Significant associations were found with all independent variables with the chosen criteria, except for % Asian. This association was also significant with criteria at least 50 tweets for at least 35 and 50 days.
	- Anxiety (blue font): No significant association was found with the chosen county selection criteria (at least 20 tweets for at least 35 days), but a significant associations were found with % White (at least 10 tweets for at least 20 days; positive), % Latino and % Black (at least 20 tweets for at least 50 days; positive and negative respectively), ADI-3 EA (at least 50 tweets for at least 35 d…
	- Second person pronoun (pink font). % with less than 9th grade education and % unemployed were not significantly associated with second person pronouns with the chosen criteria, but these associations were significant (positive) several alternative solutions. The association with ADI-3 EHA was non significant with the criteria at least 10 tweets for at least 35 days (significant otherwise).
	- First person plural pronouns (green font): The associations with ADI-3 FS and median income were non-significant with the chosen criteria, but one or both were significant (postive) with the following criteria: at least 20 tweets for at least 50 days, at least 50 tweets for at least 20/35/50 days.
	- Positive emotions (purple font): The association with the ADI and median family income were significant with all criteria except at least 50 tweets for at least 50 days. The association with ADI-3 FS and % with less than highschool education was not significant with the chosen criteria but one or both were significant (positive and negative, respectively) with the critera at least 10 tweets for…
[truncated: 97 more columns]

## Sheet: CriteriaComparisonsHealth
		Dependent variable	z_PoorPH	z_PoorPH	z_PoorPH	z_PoorPH	z_PoorPH	z_PoorPH	z_PoorPH	z_PoorPH	z_PoorPH	z_PoorPH	z_PoorPH	z_PoorPH	z_PoorMH	z_PoorMH	z_PoorMH	z_PoorMH	z_PoorMH	z_PoorMH	z_PoorMH	z_PoorMH	z_PoorMH	z_PoorMH	z_PoorMH	z_PoorMH
		Independent variable	z_negemo	z_anx	z_anger	z_sad	z_i	z_you	z_swear	z_negate	z_we	z_ratio_we	z_article	z_posemo	z_negemo	z_anx	z_anger	z_sad	z_i	z_you	z_swear	z_negate	z_we	z_ratio_we	z_article	z_posemo
Tweets, at least: 20; For days, at least: 35	Chosen criteria	total	0.28	-0.03	0.25	0.24	0.58	0.25	0.24	0.32	-0.04	-0.39	-0.35	-0.17	0.2	0.02	0.15	0.2	0.49	0.19	0.11	0.23	-0.02	-0.33	-0.24	-0.15
		p.total	0	0.4905	0	0	0	0	0	0	0.5086	0	0	0.001	0.0006	0.7284	0.0076	0.0005	0	0.0002	0.0493	0	0.6769	0	0	0.0045
Tweets, at least: 10; For days, at least: 20		total	0.27	-0.06	0.27	0.2	0.56	0.19	0.3	0.3	-0.05	-0.34	-0.36	-0.22	0.2	0	0.2	0.13	0.5	0.14	0.19	0.24	-0.07	-0.33	-0.27	-0.15
		p.total	0	0.2904	0	0.0002	0	0.0007	0	0	0.3505	0	0	0.0001	0.0003	0.9662	0.0003	0.0146	0	0.0074	0.0005	0	0.2265	0	0	0.0056
	Compared with chosen criteria	different direction	FALSE	FALSE	FALSE	FALSE	FALSE	FALSE	FALSE	FALSE	FALSE	FALSE	FALSE	FALSE	FALSE	TRUE	FALSE	FALSE	FALSE	FALSE	FALSE	FALSE	FALSE	FALSE	FALSE	FALSE
		different significance	FALSE	FALSE	FALSE	FALSE	FALSE	FALSE	FALSE	FALSE	FALSE	FALSE	FALSE	FALSE	FALSE	FALSE	FALSE	FALSE	FALSE	FALSE	FALSE	FALSE	FALSE	FALSE	FALSE	FALSE
Tweets, at least: 10; For days, at least: 35		total	0.29	-0.04	0.27	0.23	0.6	0.19	0.29	0.34	-0.05	-0.38	-0.39	-0.2	0.21	0	0.21	0.14	0.53	0.15	0.18	0.28	-0.06	-0.35	-0.31	-0.14
		p.total	0	0.4081	0	0	0	0.0004	0	0	0.3797	0	0	0.0002	0.0001	0.9859	0.0002	0.01	0	0.0085	0.0014	0	0.2533	0	0	0.0129
	Compared with chosen criteria	different direction	FALSE	FALSE	FALSE	FALSE	FALSE	FALSE	FALSE	FALSE	FALSE	FALSE	FALSE	FALSE	FALSE	TRUE	FALSE	FALSE	FALSE	FALSE	FALSE	FALSE	FALSE	FALSE	FALSE	FALSE
		different significance	FALSE	FALSE	FALSE	FALSE	FALSE	FALSE	FALSE	FALSE	FALSE	FALSE	FALSE	FALSE	FALSE	FALSE	FALSE	FALSE	FALSE	FALSE	FALSE	FALSE	FALSE	FALSE	FALSE	FALSE
Tweets, at least: 10; For days, at least: 50		total	0.32	-0.05	0.28	0.26	0.61	0.25	0.3	0.34	-0.07	-0.42	-0.4	-0.15	0.23	0	0.19	0.19	0.53	0.21	0.17	0.26	-0.06	-0.37	-0.29	-0.12
		p.total	0	0.3037	0	0	0	0	0	0	0.2471	0	0	0.0081	0.0001	0.9831	0.0008	0.0004	0	0.0002	0.0029	0	0.2749	0	0	0.037
	Compared with chosen criteria	different direction	FALSE	FALSE	FALSE	FALSE	FALSE	FALSE	FALSE	FALSE	FALSE	FALSE	FALSE	FALSE	FALSE	TRUE	FALSE	FALSE	FALSE	FALSE	FALSE	FALSE	FALSE	FALSE	FALSE	FALSE
		different significance	FALSE	FALSE	FALSE	FALSE	FALSE	FALSE	FALSE	FALSE	FALSE	FALSE	FALSE	FALSE	FALSE	FALSE	FALSE	FALSE	FALSE	FALSE	FALSE	FALSE	FALSE	FALSE	FALSE	FALSE
Tweets, at least: 20; For days, at least: 20		total	0.3	-0.06	0.28	0.25	0.6	0.24	0.3	0.32	-0.05	-0.41	-0.38	-0.18	0.21	-0.01	0.17	0.19	0.51	0.2	0.16	0.24	-0.06	-0.36	-0.27	-0.13
		p.total	0	0.3139	0	0	0	0	0	0	0.3241	0	0	0.0012	0.0001	0.9075	0.0014	0.0005	0	0.0003	0.0033	0	0.3166	0	0	0.0115
	Compared with chosen criteria	different direction	FALSE	FALSE	FALSE	FALSE	FALSE	FALSE	FALSE	FALSE	FALSE	FALSE	FALSE	FALSE	FALSE	TRUE	FALSE	FALSE	FALSE	FALSE	FALSE	FALSE	FALSE	FALSE	FALSE	FALSE
		different significance	FALSE	FALSE	FALSE	FALSE	FALSE	FALSE	FALSE	FALSE	FALSE	FALSE	FALSE	FALSE	FALSE	FALSE	FALSE	FALSE	FALSE	FALSE	FALSE	FALSE	FALSE	FALSE	FALSE	FALSE
Tweets, at least: 20; For days, at least: 50		total	0.32	-0.01	0.3	0.25	0.58	0.3	0.3	0.34	-0.06	-0.41	-0.36	-0.14	0.23	0.02	0.2	0.2	0.51	0.24	0.15	0.25	-0.02	-0.35	-0.24	-0.16
		p.total	0	0.9223	0	0	0	0	0	0	0.2563	0	0	0.0076	0.0001	0.7193	0.0006	0.0006	0	0	0.0078	0	0.6336	0	0	0.0046
	Compared with chosen criteria	different direction	FALSE	FALSE	FALSE	FALSE	FALSE	FALSE	FALSE	FALSE	FALSE	FALSE	FALSE	FALSE	FALSE	FALSE	FALSE	FALSE	FALSE	FALSE	FALSE	FALSE	FALSE	FALSE	FALSE	FALSE
		different significance	FALSE	FALSE	FALSE	FALSE	FALSE	FALSE	FALSE	FALSE	FALSE	FALSE	FALSE	FALSE	FALSE	FALSE	FALSE	FALSE	FALSE	FALSE	FALSE	FALSE	FALSE	FALSE	FALSE	FALSE
Tweets, at least: 50; For days, at least: 20		total	0.33	-0.02	0.3	0.3	0.59	0.34	0.3	0.32	-0.06	-0.42	-0.39	-0.11	0.24	0	0.21	0.24	0.53	0.28	0.17	0.26	-0.04	-0.38	-0.27	-0.14
		p.total	0	0.7543	0	0	0	0	0	0	0.2831	0	0	0.0402	0	0.9844	0.0005	0.0001	0	0	0.0034	0	0.4785	0	0	0.009
	Compared with chosen criteria	different direction	FALSE	FALSE	FALSE	FALSE	FALSE	FALSE	FALSE	FALSE	FALSE	FALSE	FALSE	FALSE	FALSE	TRUE	FALSE	FALSE	FALSE	FALSE	FALSE	FALSE	FALSE	FALSE	FALSE	FALSE
		different significance	FALSE	FALSE	FALSE	FALSE	FALSE	FALSE	FALSE	FALSE	FALSE	FALSE	FALSE	FALSE	FALSE	FALSE	FALSE	FALSE	FALSE	FALSE	FALSE	FALSE	FALSE	FALSE	FALSE	FALSE
Tweets, at least: 50; For days, at least: 35		total	0.34	0.03	0.31	0.31	0.6	0.34	0.29	0.32	-0.09	-0.44	-0.39	-0.1	0.24	0.03	0.22	0.25	0.52	0.26	0.16	0.25	-0.07	-0.39	-0.23	-0.13
		p.total	0	0.5845	0	0	0	0	0	0	0.1467	0	0	0.0639	0.0001	0.6165	0.0005	0.0001	0	0	0.0115	0	0.2037	0	0.0002	0.0214
	Compared with chosen criteria	different direction	FALSE	TRUE	FALSE	FALSE	FALSE	FALSE	FALSE	FALSE	FALSE	FALSE	FALSE	FALSE	FALSE	FALSE	FALSE	FALSE	FALSE	FALSE	FALSE	FALSE	FALSE	FALSE	FALSE	FALSE
		different significance	FALSE	FALSE	FALSE	FALSE	FALSE	FALSE	FALSE	FALSE	FALSE	FALSE	FALSE	TRUE	FALSE	FALSE	FALSE	FALSE	FALSE	FALSE	FALSE	FALSE	FALSE	FALSE	FALSE	FALSE
Tweets, at least: 50; For days, at least: 50		total	0.39	0.05	0.33	0.39	0.6	0.35	0.32	0.3	-0.14	-0.47	-0.38	-0.09	0.26	0.05	0.2	0.3	0.51	0.27	0.16	0.22	-0.11	-0.4	-0.22	-0.12
		p.total	0	0.3509	0	0	0	0	0	0	0.0239	0	0	0.1226	0.0001	0.4598	0.0023	0	0	0	0.0123	0.0007	0.0707	0	0.0011	0.0429
	Compared with chosen criteria	different direction	FALSE	TRUE	FALSE	FALSE	FALSE	FALSE	FALSE	FALSE	FALSE	FALSE	FALSE	FALSE	FALSE	FALSE	FALSE	FALSE	FALSE	FALSE	FALSE	FALSE	FALSE	FALSE	FALSE	FALSE
		different significance	FALSE	FALSE	FALSE	FALSE	FALSE	FALSE	FALSE	FALSE	TRUE	FALSE	FALSE	TRUE	FALSE	FALSE	FALSE	FALSE	FALSE	FALSE	FALSE	FALSE	FALSE	FALSE	FALSE	FALSE
	Comments:
	- For all tested criteria, days of poor physical health was associated with negative emotion, anger, sadness, first person singular pronouns, second person pronouns, swear words, negations (all negatively) as well as ratio of first person plural pronoun (negatively). Positive emotions were negatively associated with days of poor physical health, except with the criteria at least 50 tweets for at …
